# Supplementary material for: Ethane-1,2-diaminium 3,4,5,6-tetra­bromo-2-(methoxy­carbon­yl)benzoate methanol solvate
Source: Acta Crystallogr Sect E Struct Rep Online. 2008 Nov 22;64(Pt 12):o2416. doi: 10.1107/S1600536808038166 (PMC2960063; doi:10.1107/S1600536808038166)
Supplement: Supplementary file 1 [file e-64-o2416-sup1.cif]

##############################################################################
###                                                                        ###
###        Electronic paper (Acta Crystallographica Section E)             ###
###                                                                        ###
##############################################################################
#                                                                            #
# This CIF contains the data in a paper accepted for publication in Acta     #
# Crystallographica Section E. It conforms to the requirements of Notes      #
# for Authors for Section E, and has been peer reviewed under the auspices   #
# of the IUCr Commission on Journals.                                        #
#                                                                            #
# Full details of the Crystallographic Information File format               #
# are given in the paper "The Crystallographic Information File (CIF):       #
# a New Standard Archive File for Crystallography" by S. R. Hall, F. H.      #
# Allen and I. D. Brown [Acta Cryst. (1991), A47, 655-685].                  #
#                                                                            #
# The current version of the core CIF dictionary is obtainable from          #
# ftp://ftp.iucr.org/pub/cif_core.dic. The current version number is 2.4.    #
#                                                                            #
# Software is freely available for graphical display of the structure(s) in  #
# this CIF.  For information consult the CIF home page http://www.iucr.org/  #
# cif/home.html                                                              #
#                                                                            #
# This file may be used for bona fide research purposes within the           #
# scientific community so long as proper attribution is given to the journal # 
# article from which it was obtained.                                        #
#                                                                            #
##############################################################################
                                             
data_global
_audit_creation_method     SHELXL97
_journal_data_validation_number     ?
_journal_date_recd_electronic     2008-07-12
_journal_date_accepted     2008-11-17
_journal_name_full     'Acta Crystallographica, Section E'
_journal_year     2008
_journal_volume     64
_journal_issue     12
_journal_page_first     o2416
_journal_page_last     o2416
_journal_paper_category     QO
_journal_coeditor_code     LX2065
_publ_contact_author_name     'Zu-Pei Liang'
_publ_contact_author_address
;
Department of Chemistry and Chemical Engineering
Weifang University
Weifang 261061
People's Republic of China
;
_publ_contact_author_email     zupeiliang@163.com
_publ_contact_author_fax     '86536 887 7561'
_publ_contact_author_phone     '86536 887 7561'
_publ_section_title
;
Ethane-1,2-diaminium 3,4,5,6-tetrabromo-2-(methoxycarbonyl)benzoate methanol
solvate
;
loop_
    _publ_author_name
    _publ_author_address
    'Liang, Zu-Pei'
;
Department of Chemistry and Chemical Engineering
Weifang University
Weifang 261061
People's Republic of China
;
data_I
_chemical_name_systematic
;
Ethane-1,2-diaminium 3,4,5,6-tetrabromo-2-(methoxycarbonyl)benzoate methanol
solvate
;
_chemical_name_common     ?
_chemical_formula_moiety     'C2 H10 N2 2+ , 2 C9 H3 Br4 O4 - , C H4 O'
_chemical_formula_sum     'C21 H20 Br8 N2 O9'
_chemical_formula_iupac     'C2 H10 N2 2+ , 2C9 H3 Br4 O4 - , C H4 O'
_chemical_formula_weight     1083.67
_chemical_melting_point     ?
_symmetry_cell_setting     monoclinic
_symmetry_space_group_name_H-M     'P 21/c'
_symmetry_space_group_name_Hall     '-P 2ybc'
loop_
    _symmetry_equiv_pos_as_xyz
    'x, y, z'
    '-x, y+1/2, -z+1/2'
    '-x, -y, -z'
    'x, -y-1/2, z-1/2'
_cell_length_a     6.456(2)
_cell_length_b     19.036(7)
_cell_length_c     26.017(9)
_cell_angle_alpha     90.00
_cell_angle_beta     96.002(6)
_cell_angle_gamma     90.00
_cell_volume     3179.7(19)
_cell_formula_units_Z     4
_cell_measurement_reflns_used     2716
_cell_measurement_theta_min     2.280
_cell_measurement_theta_max     22.129
_cell_measurement_temperature     298(2)
_exptl_crystal_description     block
_exptl_crystal_colour     colourless
_exptl_crystal_size_max     0.41
_exptl_crystal_size_mid     0.25
_exptl_crystal_size_min     0.15
_exptl_crystal_density_diffrn     2.264
_exptl_crystal_density_meas     ?
_exptl_crystal_density_method     'not measured'
_exptl_crystal_F_000     2048
_exptl_absorpt_coefficient_mu     10.137
_exptl_absorpt_correction_type     multi-scan
_exptl_absorpt_process_details     '(SADABS; Bruker, 1997)'
_exptl_absorpt_correction_T_min     0.062
_exptl_absorpt_correction_T_max     0.221
_exptl_special_details
;
;
_diffrn_ambient_temperature     298(2)
_diffrn_radiation_type     MoK\a
_diffrn_radiation_wavelength     0.71073
_diffrn_radiation_source     'fine-focus sealed tube'
_diffrn_radiation_monochromator     graphite
_diffrn_measurement_device_type     'Bruker SMART CCD area-detector'
_diffrn_measurement_method     '\f and \w'
_diffrn_detector_area_resol_mean     10.0
_diffrn_reflns_number     15827
_diffrn_reflns_av_R_equivalents     0.0826
_diffrn_reflns_av_sigmaI/netI     0.1228
_diffrn_reflns_theta_min     1.57
_diffrn_reflns_theta_max     25.01
_diffrn_reflns_theta_full     25.01
_diffrn_measured_fraction_theta_max     0.995
_diffrn_measured_fraction_theta_full     0.995
_diffrn_reflns_limit_h_min     -7
_diffrn_reflns_limit_h_max     6
_diffrn_reflns_limit_k_min     -22
_diffrn_reflns_limit_k_max     22
_diffrn_reflns_limit_l_min     -30
_diffrn_reflns_limit_l_max     25
_diffrn_reflns_reduction_process     ?
_diffrn_standards_number     0
_diffrn_standards_interval_count     .
_diffrn_standards_interval_time     .
_diffrn_standards_decay_%     .
loop_
    _diffrn_standard_refln_index_h
    _diffrn_standard_refln_index_k
    _diffrn_standard_refln_index_l
    ? ? ?
_refine_special_details
;
Refinement of <i>F</i>^2^ against ALL reflections. The weighted <i>R</i>-factor
<i>wR</i> and goodness of fit <i>S</i> are based on <i>F</i>^2^, conventional
<i>R</i>-factors <i>R</i> are based on <i>F</i>, with <i>F</i> set to zero for
negative <i>F</i>^2^. The threshold expression of <i>F</i>^2^ >
\s(<i>F</i>^2^) is used only for calculating <i>R</i>-factors(gt) <i>etc</i>.
and is not relevant to the choice of reflections for refinement.
<i>R</i>-factors based on <i>F</i>^2^ are statistically about twice as large
as those based on <i>F</i>, and <i>R</i>- factors based on ALL data will be
even larger.
;
_reflns_number_total     5585
_reflns_number_gt     3448
_reflns_threshold_expression     I>2\s(I)
_refine_ls_structure_factor_coef     Fsqd
_refine_ls_matrix_type     full
_refine_ls_R_factor_all     0.1024
_refine_ls_R_factor_gt     0.0552
_refine_ls_wR_factor_gt     0.1248
_refine_ls_wR_factor_ref     0.1453
_refine_ls_goodness_of_fit_ref     0.977
_refine_ls_restrained_S_all     0.978
_refine_ls_number_reflns     5585
_refine_ls_number_parameters     367
_refine_ls_number_restraints     6
_refine_ls_hydrogen_treatment     constr
_refine_ls_weighting_scheme     calc
_refine_ls_weighting_details
               'calc w = 1/[\s^2^(Fo^2^)+(0.0474P)^2^] where P=(Fo^2^+2Fc^2^)/3'
_atom_sites_solution_hydrogens     geom
_atom_sites_solution_primary     direct
_atom_sites_solution_secondary     difmap
_refine_ls_shift/su_max     ?
_refine_ls_shift/su_max_lt     0.001
_refine_ls_shift/su_mean     <0.001
_refine_diff_density_max     1.178
_refine_diff_density_min     -0.716
_refine_ls_extinction_method     none
_refine_ls_extinction_coef     ?
loop_
    _atom_type_symbol
    _atom_type_description
    _atom_type_scat_dispersion_real
    _atom_type_scat_dispersion_imag
    _atom_type_scat_source
    'C' 'C' 0.0033 0.0016
                         'International Tables Vol C Tables 4.2.6.8 and 6.1.1.4'
    'H' 'H' 0.0000 0.0000
                         'International Tables Vol C Tables 4.2.6.8 and 6.1.1.4'
    'N' 'N' 0.0061 0.0033
                         'International Tables Vol C Tables 4.2.6.8 and 6.1.1.4'
    'O' 'O' 0.0106 0.0060
                         'International Tables Vol C Tables 4.2.6.8 and 6.1.1.4'
    'Br' 'Br' -0.2901 2.4595
                         'International Tables Vol C Tables 4.2.6.8 and 6.1.1.4'
_computing_data_collection     'SMART (Bruker, 1997)'
_computing_cell_refinement     'SMART (Bruker, 1997)'
_computing_data_reduction     'SAINT (Bruker, 1997)'
_computing_structure_solution     'SHELXS97 (Sheldrick, 2008)'
_computing_structure_refinement     'SHELXL97 (Sheldrick, 2008)'
_computing_molecular_graphics
                     'SHELXTL (Sheldrick, 2008) and DIAMOND (Brandenburg, 1998)'
_computing_publication_material     'SHELXTL (Sheldrick, 2008)'
loop_
    _atom_site_type_symbol
    _atom_site_label
    _atom_site_fract_x
    _atom_site_fract_y
    _atom_site_fract_z
    _atom_site_U_iso_or_equiv
    _atom_site_adp_type
    _atom_site_calc_flag
    _atom_site_refinement_flags
    _atom_site_occupancy
    _atom_site_disorder_assembly
    _atom_site_disorder_group
    C C13 0.2706(12) 0.7587(4) 0.4305(3) 0.028(2) Uani d . 1 . .
    Br Br5 0.90144(14) 0.74383(5) 0.53528(4) 0.0387(3) Uani d . 1 . .
    Br Br8 0.01592(15) 0.76205(5) 0.38806(4) 0.0515(3) Uani d . 1 . .
    Br Br7 0.18589(16) 0.89882(5) 0.45626(4) 0.0508(3) Uani d . 1 . .
    Br Br1 1.30682(16) 1.00363(5) 0.23756(4) 0.0488(3) Uani d . 1 . .
    Br Br6 0.64413(16) 0.89277(5) 0.52383(4) 0.0473(3) Uani d . 1 . .
    Br Br3 0.7771(2) 1.01282(6) 0.39936(4) 0.0712(4) Uani d . 1 . .
    Br Br4 0.52006(19) 0.87733(7) 0.34731(5) 0.0694(4) Uani d . 1 . .
    Br Br2 1.1722(2) 1.07590(7) 0.34433(5) 0.0789(4) Uani d . 1 . .
    O O5 0.7309(8) 0.5905(3) 0.5074(2) 0.0316(14) Uani d . 1 . .
    O O6 0.7401(9) 0.6008(3) 0.4220(2) 0.0355(15) Uani d . 1 . .
    O O2 0.9487(9) 0.9138(3) 0.1572(2) 0.0366(15) Uani d . 1 . .
    O O9 0.2812(10) 0.7719(3) 0.1141(2) 0.0387(15) Uani d . 1 . .
    H H9 0.2528 0.7917 0.1405 0.058 Uiso calc R 1 . .
    C C15 0.5347(13) 0.8125(4) 0.4890(3) 0.029(2) Uani d . 1 . .
    N N1 0.9242(10) 0.4714(3) 0.4311(2) 0.0295(17) Uani d . 1 . .
    H H1A 0.9667 0.4597 0.4008 0.044 Uiso calc R 1 . .
    H H1B 1.0283 0.4655 0.4559 0.044 Uiso calc R 1 . .
    H H1C 0.8841 0.5161 0.4303 0.044 Uiso calc R 1 . .
    C C14 0.3451(13) 0.8158(4) 0.4590(3) 0.027(2) Uani d . 1 . .
    C C4 0.7531(14) 0.9129(5) 0.3182(3) 0.040(2) Uani d . 1 . .
    C C5 0.8078(13) 0.8814(4) 0.2718(3) 0.031(2) Uani d . 1 . .
    C C11 0.3057(13) 0.6319(5) 0.4029(3) 0.031(2) Uani d . 1 . .
    O O1 1.1336(11) 0.8281(3) 0.1981(2) 0.0498(18) Uani d . 1 . .
    C C16 0.6458(12) 0.7499(4) 0.4910(3) 0.0247(18) Uani d . 1 . .
    C C19 0.5754(12) 0.4323(4) 0.3977(3) 0.029(2) Uani d . 1 . .
    H H19A 0.5067 0.4775 0.3995 0.035 Uiso calc R 1 . .
    H H19B 0.6339 0.4295 0.3649 0.035 Uiso calc R 1 . .
    C C17 0.5723(12) 0.6915(4) 0.4644(3) 0.0234(19) Uani d . 1 . .
    N N2 0.4214(10) 0.3748(3) 0.4012(2) 0.0307(17) Uani d . 1 . .
    H H2A 0.4809 0.3337 0.3956 0.046 Uiso calc R 1 . .
    H H2B 0.3132 0.3815 0.3776 0.046 Uiso calc R 1 . .
    H H2C 0.3779 0.3748 0.4326 0.046 Uiso calc R 1 . .
    O O4 0.7137(11) 0.7667(3) 0.2822(3) 0.059(2) Uani d . 1 . .
    C C18 0.6933(12) 0.6221(4) 0.4644(3) 0.0236(19) Uani d . 1 . .
    O O3 0.6344(11) 0.8134(4) 0.2056(3) 0.061(2) Uani d . 1 . .
    C C1 1.0757(13) 0.9683(5) 0.2702(3) 0.034(2) Uani d . 1 . .
    C C6 0.9726(13) 0.9107(4) 0.2478(3) 0.0260(19) Uani d . 1 . .
    C C12 0.3863(12) 0.6964(4) 0.4321(3) 0.0212(18) Uani d . 1 . .
    C C7 1.0268(14) 0.8808(5) 0.1962(3) 0.030(2) Uani d . 1 . .
    O O7 0.2565(9) 0.5792(3) 0.4236(2) 0.0381(15) Uani d . 1 . .
    O O8 0.2970(10) 0.6420(3) 0.3525(2) 0.0475(17) Uani d . 1 . .
    C C8 0.7027(14) 0.8161(5) 0.2485(4) 0.039(2) Uani d U 1 . .
    C C2 1.0236(15) 0.9986(5) 0.3156(3) 0.039(2) Uani d . 1 . .
    C C3 0.8613(17) 0.9711(5) 0.3390(4) 0.046(3) Uani d . 1 . .
    C C20 0.7472(12) 0.4262(4) 0.4415(3) 0.029(2) Uani d . 1 . .
    H H20A 0.6956 0.4404 0.4736 0.035 Uiso calc R 1 . .
    H H20B 0.7929 0.3777 0.4450 0.035 Uiso calc R 1 . .
    C C21 0.3236(18) 0.7007(5) 0.1248(4) 0.059(3) Uani d . 1 . .
    H H21A 0.4547 0.6966 0.1457 0.089 Uiso calc R 1 . .
    H H21B 0.3300 0.6757 0.0930 0.089 Uiso calc R 1 . .
    H H21C 0.2153 0.6813 0.1431 0.089 Uiso calc R 1 . .
    C C10 0.192(2) 0.5888(6) 0.3205(4) 0.077(4) Uani d . 1 . .
    H H10A 0.2580 0.5442 0.3279 0.116 Uiso calc R 1 . .
    H H10B 0.1982 0.6004 0.2848 0.116 Uiso calc R 1 . .
    H H10C 0.0488 0.5861 0.3274 0.116 Uiso calc R 1 . .
    C C9 0.605(3) 0.7038(7) 0.2652(5) 0.112(6) Uani d . 1 . .
    H H9A 0.4793 0.7160 0.2440 0.169 Uiso calc R 1 . .
    H H9B 0.5708 0.6776 0.2946 0.169 Uiso calc R 1 . .
    H H9C 0.6919 0.6759 0.2455 0.169 Uiso calc R 1 . .
loop_
    _atom_site_aniso_label
    _atom_site_aniso_U_11
    _atom_site_aniso_U_22
    _atom_site_aniso_U_33
    _atom_site_aniso_U_12
    _atom_site_aniso_U_13
    _atom_site_aniso_U_23
    C13 0.026(5) 0.040(5) 0.017(4) 0.004(4) -0.001(3) 0.010(4)
    Br5 0.0371(5) 0.0371(6) 0.0384(6) -0.0028(4) -0.0124(4) -0.0011(4)
    Br8 0.0390(6) 0.0536(7) 0.0570(7) 0.0077(5) -0.0170(5) 0.0117(5)
    Br7 0.0594(7) 0.0334(6) 0.0609(7) 0.0211(5) 0.0124(5) 0.0069(5)
    Br1 0.0489(6) 0.0493(6) 0.0484(7) -0.0134(5) 0.0065(5) -0.0022(5)
    Br6 0.0684(7) 0.0281(5) 0.0453(6) -0.0054(5) 0.0055(5) -0.0119(5)
    Br3 0.1170(11) 0.0641(8) 0.0366(6) 0.0414(7) 0.0267(6) 0.0001(6)
    Br4 0.0671(8) 0.0844(9) 0.0636(8) 0.0141(6) 0.0398(6) 0.0286(7)
    Br2 0.1045(11) 0.0677(8) 0.0625(8) -0.0110(7) -0.0005(7) -0.0366(7)
    O5 0.038(4) 0.032(3) 0.025(3) 0.006(3) 0.003(3) 0.004(3)
    O6 0.050(4) 0.026(3) 0.032(4) 0.010(3) 0.011(3) -0.001(3)
    O2 0.046(4) 0.047(4) 0.017(3) -0.008(3) 0.003(3) 0.009(3)
    O9 0.053(4) 0.026(3) 0.036(4) -0.003(3) 0.005(3) -0.002(3)
    C15 0.044(6) 0.022(5) 0.023(5) 0.004(4) 0.008(4) 0.000(4)
    N1 0.037(4) 0.029(4) 0.023(4) 0.005(3) 0.007(3) -0.004(3)
    C14 0.034(5) 0.023(5) 0.023(5) 0.011(4) 0.008(4) 0.005(4)
    C4 0.037(6) 0.059(7) 0.027(5) 0.022(5) 0.012(4) 0.023(5)
    C5 0.033(5) 0.041(6) 0.021(5) 0.008(4) 0.006(4) 0.013(4)
    C11 0.034(5) 0.037(6) 0.023(5) -0.002(4) -0.001(4) 0.001(4)
    O1 0.065(5) 0.046(4) 0.039(4) 0.025(4) 0.006(3) -0.006(3)
    C16 0.028(4) 0.028(5) 0.017(4) 0.000(4) 0.001(3) 0.003(4)
    C19 0.037(5) 0.021(5) 0.030(5) 0.001(4) 0.005(4) 0.006(4)
    C17 0.027(5) 0.021(5) 0.023(5) 0.003(3) 0.006(4) 0.001(4)
    N2 0.033(4) 0.035(4) 0.022(4) 0.000(3) -0.003(3) 0.001(3)
    O4 0.078(5) 0.043(4) 0.055(5) -0.021(4) 0.000(4) 0.012(4)
    C18 0.022(4) 0.022(5) 0.026(5) -0.002(3) -0.002(4) 0.000(4)
    O3 0.061(5) 0.083(6) 0.038(4) -0.036(4) 0.002(4) -0.001(4)
    C1 0.034(5) 0.046(6) 0.023(5) 0.009(4) 0.004(4) 0.008(4)
    C6 0.037(5) 0.024(5) 0.016(4) 0.009(4) -0.002(4) 0.001(4)
    C12 0.028(5) 0.014(4) 0.022(5) 0.000(3) 0.003(4) 0.003(3)
    C7 0.037(5) 0.034(5) 0.021(5) -0.013(4) 0.008(4) -0.008(4)
    O7 0.048(4) 0.026(3) 0.038(4) -0.004(3) -0.001(3) 0.009(3)
    O8 0.069(5) 0.044(4) 0.026(4) -0.011(3) -0.011(3) -0.003(3)
    C8 0.039(5) 0.053(5) 0.025(4) -0.005(4) 0.013(4) 0.023(4)
    C2 0.051(6) 0.040(6) 0.025(5) 0.009(5) -0.003(4) -0.007(5)
    C3 0.064(7) 0.043(6) 0.029(6) 0.018(5) 0.000(5) 0.004(5)
    C20 0.034(5) 0.037(5) 0.015(4) 0.002(4) 0.001(4) -0.006(4)
    C21 0.096(9) 0.028(6) 0.052(7) -0.001(6) 0.001(6) -0.007(5)
    C10 0.114(11) 0.071(9) 0.040(7) -0.029(7) -0.024(7) -0.014(6)
    C9 0.174(17) 0.064(9) 0.097(11) -0.052(10) 0.006(10) 0.011(8)
_geom_special_details
;
All e.s.d.'s (except the e.s.d. in the dihedral angle between two l.s. planes)
are estimated using the full covariance matrix. The cell e.s.d.'s are taken
into account individually in the estimation of e.s.d.'s in distances, angles
and torsion angles; correlations between e.s.d.'s in cell parameters are only
used when they are defined by crystal symmetry. An approximate (isotropic)
treatment of cell e.s.d.'s is used for estimating e.s.d.'s involving l.s.
planes.
;
loop_
    _geom_bond_atom_site_label_1
    _geom_bond_atom_site_label_2
    _geom_bond_site_symmetry_2
    _geom_bond_distance
    _geom_bond_publ_flag
    C13 C14 . 1.375(11) ?
    C13 C12 . 1.400(10) ?
    C13 Br8 . 1.883(8) ?
    Br5 C16 . 1.915(8) ?
    Br7 C14 . 1.882(7) ?
    Br1 C1 . 1.914(9) ?
    Br6 C15 . 1.877(8) ?
    Br3 C3 . 1.891(10) ?
    Br4 C4 . 1.880(9) ?
    Br2 C2 . 1.869(9) ?
    O5 C18 . 1.272(9) ?
    O6 C18 . 1.240(9) ?
    O2 C7 . 1.253(10) ?
    O9 C21 . 1.404(10) ?
    O9 H9 . 0.8200 ?
    C15 C14 . 1.382(11) ?
    C15 C16 . 1.389(10) ?
    N1 C20 . 1.478(10) ?
    N1 H1A . 0.8900 ?
    N1 H1B . 0.8900 ?
    N1 H1C . 0.8900 ?
    C4 C3 . 1.388(13) ?
    C4 C5 . 1.424(12) ?
    C5 C6 . 1.405(11) ?
    C5 C8 . 1.512(13) ?
    C11 O7 . 1.197(9) ?
    C11 O8 . 1.321(10) ?
    C11 C12 . 1.506(11) ?
    O1 C7 . 1.215(10) ?
    C16 C17 . 1.369(10) ?
    C19 N2 . 1.489(10) ?
    C19 C20 . 1.509(10) ?
    C19 H19A . 0.9700 ?
    C19 H19B . 0.9700 ?
    C17 C12 . 1.394(11) ?
    C17 C18 . 1.533(11) ?
    N2 H2A . 0.8900 ?
    N2 H2B . 0.8900 ?
    N2 H2C . 0.8900 ?
    O4 C8 . 1.284(10) ?
    O4 C9 . 1.434(13) ?
    O3 C8 . 1.158(10) ?
    C1 C6 . 1.381(11) ?
    C1 C2 . 1.387(12) ?
    C6 C7 . 1.532(11) ?
    O8 C10 . 1.436(10) ?
    C2 C3 . 1.369(13) ?
    C20 H20A . 0.9700 ?
    C20 H20B . 0.9700 ?
    C21 H21A . 0.9600 ?
    C21 H21B . 0.9600 ?
    C21 H21C . 0.9600 ?
    C10 H10A . 0.9600 ?
    C10 H10B . 0.9600 ?
    C10 H10C . 0.9600 ?
    C9 H9A . 0.9600 ?
    C9 H9B . 0.9600 ?
    C9 H9C . 0.9600 ?
loop_
    _geom_contact_atom_site_label_1
    _geom_contact_atom_site_label_2
    _geom_contact_distance
    _geom_contact_site_symmetry_1
    _geom_contact_site_symmetry_2
    _geom_contact_publ_flag
    ? ? ? ? ? ?
loop_
    _geom_angle_atom_site_label_1
    _geom_angle_atom_site_label_2
    _geom_angle_atom_site_label_3
    _geom_angle_site_symmetry_1
    _geom_angle_site_symmetry_3
    _geom_angle
    _geom_angle_publ_flag
    C14 C13 C12 . . 119.9(7) ?
    C14 C13 Br8 . . 121.6(6) ?
    C12 C13 Br8 . . 118.5(6) ?
    C21 O9 H9 . . 109.5 ?
    C14 C15 C16 . . 118.9(7) ?
    C14 C15 Br6 . . 120.1(6) ?
    C16 C15 Br6 . . 120.9(6) ?
    C20 N1 H1A . . 109.5 ?
    C20 N1 H1B . . 109.5 ?
    H1A N1 H1B . . 109.5 ?
    C20 N1 H1C . . 109.5 ?
    H1A N1 H1C . . 109.5 ?
    H1B N1 H1C . . 109.5 ?
    C13 C14 C15 . . 120.5(7) ?
    C13 C14 Br7 . . 119.0(6) ?
    C15 C14 Br7 . . 120.5(6) ?
    C3 C4 C5 . . 120.4(9) ?
    C3 C4 Br4 . . 121.5(7) ?
    C5 C4 Br4 . . 118.0(8) ?
    C6 C5 C4 . . 118.5(8) ?
    C6 C5 C8 . . 118.4(7) ?
    C4 C5 C8 . . 123.1(8) ?
    O7 C11 O8 . . 125.6(8) ?
    O7 C11 C12 . . 123.4(8) ?
    O8 C11 C12 . . 111.0(7) ?
    C17 C16 C15 . . 121.9(7) ?
    C17 C16 Br5 . . 119.1(6) ?
    C15 C16 Br5 . . 118.9(6) ?
    N2 C19 C20 . . 109.9(6) ?
    N2 C19 H19A . . 109.7 ?
    C20 C19 H19A . . 109.7 ?
    N2 C19 H19B . . 109.7 ?
    C20 C19 H19B . . 109.7 ?
    H19A C19 H19B . . 108.2 ?
    C16 C17 C12 . . 118.8(7) ?
    C16 C17 C18 . . 123.3(7) ?
    C12 C17 C18 . . 117.7(7) ?
    C19 N2 H2A . . 109.5 ?
    C19 N2 H2B . . 109.5 ?
    H2A N2 H2B . . 109.5 ?
    C19 N2 H2C . . 109.5 ?
    H2A N2 H2C . . 109.5 ?
    H2B N2 H2C . . 109.5 ?
    C8 O4 C9 . . 114.2(9) ?
    O6 C18 O5 . . 125.7(7) ?
    O6 C18 C17 . . 117.0(7) ?
    O5 C18 C17 . . 117.2(7) ?
    C6 C1 C2 . . 122.7(8) ?
    C6 C1 Br1 . . 117.1(6) ?
    C2 C1 Br1 . . 120.1(7) ?
    C1 C6 C5 . . 118.8(8) ?
    C1 C6 C7 . . 121.4(8) ?
    C5 C6 C7 . . 119.7(7) ?
    C17 C12 C13 . . 119.9(7) ?
    C17 C12 C11 . . 118.6(7) ?
    C13 C12 C11 . . 121.3(7) ?
    O1 C7 O2 . . 128.7(8) ?
    O1 C7 C6 . . 116.8(8) ?
    O2 C7 C6 . . 114.4(8) ?
    C11 O8 C10 . . 116.3(8) ?
    O3 C8 O4 . . 127.9(10) ?
    O3 C8 C5 . . 122.3(8) ?
    O4 C8 C5 . . 109.6(8) ?
    C3 C2 C1 . . 119.0(9) ?
    C3 C2 Br2 . . 120.5(7) ?
    C1 C2 Br2 . . 120.5(8) ?
    C2 C3 C4 . . 120.6(9) ?
    C2 C3 Br3 . . 120.6(8) ?
    C4 C3 Br3 . . 118.8(8) ?
    N1 C20 C19 . . 109.7(6) ?
    N1 C20 H20A . . 109.7 ?
    C19 C20 H20A . . 109.7 ?
    N1 C20 H20B . . 109.7 ?
    C19 C20 H20B . . 109.7 ?
    H20A C20 H20B . . 108.2 ?
    O9 C21 H21A . . 109.5 ?
    O9 C21 H21B . . 109.5 ?
    H21A C21 H21B . . 109.5 ?
    O9 C21 H21C . . 109.5 ?
    H21A C21 H21C . . 109.5 ?
    H21B C21 H21C . . 109.5 ?
    O8 C10 H10A . . 109.5 ?
    O8 C10 H10B . . 109.5 ?
    H10A C10 H10B . . 109.5 ?
    O8 C10 H10C . . 109.5 ?
    H10A C10 H10C . . 109.5 ?
    H10B C10 H10C . . 109.5 ?
    O4 C9 H9A . . 109.5 ?
    O4 C9 H9B . . 109.5 ?
    H9A C9 H9B . . 109.5 ?
    O4 C9 H9C . . 109.5 ?
    H9A C9 H9C . . 109.5 ?
    H9B C9 H9C . . 109.5 ?
loop_
    _geom_torsion_atom_site_label_1
    _geom_torsion_atom_site_label_2
    _geom_torsion_atom_site_label_3
    _geom_torsion_atom_site_label_4
    _geom_torsion_site_symmetry_1
    _geom_torsion_site_symmetry_2
    _geom_torsion_site_symmetry_3
    _geom_torsion_site_symmetry_4
    _geom_torsion
    _geom_torsion_publ_flag
    C12 C13 C14 C15 . . . . 0.6(12) ?
    Br8 C13 C14 C15 . . . . -178.6(6) ?
    C12 C13 C14 Br7 . . . . -179.8(6) ?
    Br8 C13 C14 Br7 . . . . 1.0(9) ?
    C16 C15 C14 C13 . . . . -1.9(12) ?
    Br6 C15 C14 C13 . . . . 175.4(6) ?
    C16 C15 C14 Br7 . . . . 178.6(6) ?
    Br6 C15 C14 Br7 . . . . -4.1(10) ?
    C3 C4 C5 C6 . . . . -0.2(12) ?
    Br4 C4 C5 C6 . . . . 175.6(6) ?
    C3 C4 C5 C8 . . . . 177.3(8) ?
    Br4 C4 C5 C8 . . . . -6.9(11) ?
    C14 C15 C16 C17 . . . . -0.3(13) ?
    Br6 C15 C16 C17 . . . . -177.6(6) ?
    C14 C15 C16 Br5 . . . . -176.8(6) ?
    Br6 C15 C16 Br5 . . . . 5.9(9) ?
    C15 C16 C17 C12 . . . . 3.7(12) ?
    Br5 C16 C17 C12 . . . . -179.8(6) ?
    C15 C16 C17 C18 . . . . 178.1(8) ?
    Br5 C16 C17 C18 . . . . -5.4(11) ?
    C16 C17 C18 O6 . . . . -119.1(9) ?
    C12 C17 C18 O6 . . . . 55.3(10) ?
    C16 C17 C18 O5 . . . . 63.1(11) ?
    C12 C17 C18 O5 . . . . -122.5(8) ?
    C2 C1 C6 C5 . . . . 0.1(12) ?
    Br1 C1 C6 C5 . . . . 177.3(6) ?
    C2 C1 C6 C7 . . . . 176.9(8) ?
    Br1 C1 C6 C7 . . . . -5.9(10) ?
    C4 C5 C6 C1 . . . . 0.5(12) ?
    C8 C5 C6 C1 . . . . -177.1(7) ?
    C4 C5 C6 C7 . . . . -176.4(7) ?
    C8 C5 C6 C7 . . . . 6.0(12) ?
    C16 C17 C12 C13 . . . . -4.9(12) ?
    C18 C17 C12 C13 . . . . -179.6(7) ?
    C16 C17 C12 C11 . . . . -179.9(7) ?
    C18 C17 C12 C11 . . . . 5.4(11) ?
    C14 C13 C12 C17 . . . . 2.8(12) ?
    Br8 C13 C12 C17 . . . . -178.0(6) ?
    C14 C13 C12 C11 . . . . 177.7(7) ?
    Br8 C13 C12 C11 . . . . -3.1(10) ?
    O7 C11 C12 C17 . . . . 62.5(11) ?
    O8 C11 C12 C17 . . . . -117.7(8) ?
    O7 C11 C12 C13 . . . . -112.4(10) ?
    O8 C11 C12 C13 . . . . 67.4(10) ?
    C1 C6 C7 O1 . . . . 101.9(10) ?
    C5 C6 C7 O1 . . . . -81.3(10) ?
    C1 C6 C7 O2 . . . . -79.9(10) ?
    C5 C6 C7 O2 . . . . 96.9(9) ?
    O7 C11 O8 C10 . . . . 9.4(13) ?
    C12 C11 O8 C10 . . . . -170.4(8) ?
    C9 O4 C8 O3 . . . . -8.1(16) ?
    C9 O4 C8 C5 . . . . 175.6(10) ?
    C6 C5 C8 O3 . . . . -54.1(13) ?
    C4 C5 C8 O3 . . . . 128.5(10) ?
    C6 C5 C8 O4 . . . . 122.5(8) ?
    C4 C5 C8 O4 . . . . -55.0(11) ?
    C6 C1 C2 C3 . . . . -1.0(13) ?
    Br1 C1 C2 C3 . . . . -178.1(7) ?
    C6 C1 C2 Br2 . . . . 179.1(6) ?
    Br1 C1 C2 Br2 . . . . 2.0(10) ?
    C1 C2 C3 C4 . . . . 1.3(14) ?
    Br2 C2 C3 C4 . . . . -178.8(6) ?
    C1 C2 C3 Br3 . . . . -177.4(6) ?
    Br2 C2 C3 Br3 . . . . 2.4(11) ?
    C5 C4 C3 C2 . . . . -0.7(13) ?
    Br4 C4 C3 C2 . . . . -176.4(7) ?
    C5 C4 C3 Br3 . . . . 178.0(6) ?
    Br4 C4 C3 Br3 . . . . 2.4(10) ?
    N2 C19 C20 N1 . . . . 166.0(6) ?
loop_
    _geom_hbond_atom_site_label_D
    _geom_hbond_atom_site_label_H
    _geom_hbond_atom_site_label_A
    _geom_hbond_site_symmetry_A
    _geom_hbond_distance_DH
    _geom_hbond_distance_HA
    _geom_hbond_distance_DA
    _geom_hbond_angle_DHA
    N1 H1A O2 2_745 0.89 1.87 2.748(8) 166.6
    N1 H1B O5 3_766 0.89 2.04 2.857(8) 152.5
    N1 H1C O6 . 0.89 1.86 2.734(8) 166.4
    N2 H2A O9 2_645 0.89 1.97 2.801(9) 154.3
    N2 H2B O2 2_645 0.89 1.93 2.795(9) 162.5
    N2 H2B O3 2_645 0.89 2.57 3.000(9) 110.2
    N2 H2C O5 3_666 0.89 1.90 2.747(9) 159.0
    O9 H9 O1 1_455 0.82 1.89 2.695(8) 168.2
