# Supplementary material for: Ethane-1,2-diaminium 3,4,5,6-tetra­bromo-2-(methoxy­carbon­yl)benzoate methanol solvate
Source: Acta Crystallogr Sect E Struct Rep Online. 2008 Nov 22;64(Pt 12):o2416. doi: 10.1107/S1600536808038166 (PMC2960063; doi:10.1107/S1600536808038166)
Supplement: Supplementary file 2 [file e-64-o2416-Isup2.hkl]

# 
# h,k,l, Fc-squared, Fo-squared, sigma(Fo-squared) and status flag 
# 
data_I
_shelx_title ' 70615dm in P2(1)/c' 
_shelx_refln_list_code          4 
_shelx_F_calc_maximum      563.47 
_exptl_crystal_F_000      2048.00 
_reflns_d_resolution_high  0.8406 
 
loop_ 
 _symmetry_equiv_pos_as_xyz 
 'x, y, z' 
 '-x, y+1/2, -z+1/2' 
 '-x, -y, -z' 
 'x, -y-1/2, z-1/2' 
 
_cell_length_a     6.4558 
_cell_length_b    19.0356 
_cell_length_c    26.0171 
_cell_angle_alpha  90.000 
_cell_angle_beta   96.002 
_cell_angle_gamma  90.000 
 
_shelx_F_squared_multiplier     1.000 
 
loop_ 
 _refln_index_h 
 _refln_index_k 
 _refln_index_l 
 _refln_F_squared_calc 
 _refln_F_squared_meas 
 _refln_F_squared_sigma 
 _refln_observed_status 
   1   0   0     4304.97     5195.27    654.44 o 
   2   0   0    42868.59    45772.10   5623.49 o 
   3   0   0     5514.81     6790.66    624.53 o 
   4   0   0     5034.89     5209.60    496.87 o 
   5   0   0      920.65      893.47    266.44 o 
   6   0   0     3025.98     3855.78    638.99 o 
   7   0   0       73.59      320.08    385.37 o 
   1   1   0    10400.09    12284.41    896.06 o 
   2   1   0     3703.30     4069.19    300.32 o 
   3   1   0    19830.01    21938.39   1587.28 o 
   4   1   0      366.98      459.59     84.55 o 
   5   1   0      310.15      289.83    123.11 o 
   6   1   0     2665.87     2763.80    354.90 o 
   7   1   0     1308.75     2001.67    351.31 o 
   0   2   0     8346.31     7557.94    523.25 o 
   1   2   0     1172.91     1205.18     95.44 o 
   2   2   0    85843.02    89096.41   6408.33 o 
   3   2   0     8971.69     9402.94    690.59 o 
   4   2   0     1555.81     1482.49    180.05 o 
   5   2   0      108.15      214.45    124.20 o 
   6   2   0      210.94      134.78    200.87 o 
   7   2   0      111.47       19.87    386.83 o 
   1   3   0     1072.73     1333.22    107.75 o 
   2   3   0    29497.42    30394.75   2188.75 o 
   3   3   0       72.02      -20.48     87.29 o 
   4   3   0      658.78     1000.95    121.50 o 
   5   3   0      289.20      292.10    127.72 o 
   6   3   0      454.85      484.44    213.33 o 
   7   3   0     1528.26     2080.72    356.02 o 
   0   4   0      448.41     1079.16    108.35 o 
   1   4   0    93067.99    90577.41   5454.41 o 
   2   4   0      395.32      684.86     79.99 o 
   3   4   0    32605.86    33007.82   2380.65 o 
   4   4   0      653.03      719.22    159.02 o 
   5   4   0     3516.47     4208.59    435.19 o 
   6   4   0     1889.82     2183.91    315.68 o 
   7   4   0      872.72     1269.52    444.70 o 
   1   5   0     2463.77     2907.31    194.50 o 
   2   5   0    23530.28    24152.96   1747.65 o 
   3   5   0     1541.84     1758.38    158.72 o 
   4   5   0     1203.26     1295.31    190.76 o 
   5   5   0     4060.47     4479.55    463.29 o 
   6   5   0     1475.59     1469.50    290.31 o 
   7   5   0     1075.53      792.47    304.57 o 
   0   6   0   118120.48   131645.17   9097.36 o 
   1   6   0    59405.37    60611.38   3640.47 o 
   2   6   0     2541.53     2114.98    158.77 o 
   3   6   0     2211.11     2163.30    188.18 o 
   4   6   0       58.95      282.01    293.84 o 
   5   6   0     4365.01     4902.26    506.44 o 
   6   6   0       16.36       42.73    219.10 o 
   7   6   0       38.73     -277.05    274.77 o 
   1   7   0    23807.13    23645.73   1420.98 o 
   2   7   0     1294.35     1223.22    158.96 o 
   3   7   0    15552.59    15570.71   1139.11 o 
   4   7   0     4329.14     3764.16    394.51 o 
   5   7   0      340.95      559.78    194.66 o 
   6   7   0      358.79      472.34    226.31 o 
   7   7   0     1773.87     2184.06    393.53 o 
   0   8   0   165845.63   168653.98  11646.11 o 
   1   8   0     1775.68     2617.31    193.43 o 
   2   8   0      579.33      375.48     86.24 o 
   3   8   0     8528.63     7859.45    505.94 o 
   4   8   0     2923.83     2815.84    324.23 o 
   5   8   0     4866.40     5197.52    535.01 o 
   6   8   0     1636.25     2315.47    340.86 o 
   7   8   0       47.81      114.28    287.59 o 
   1   9   0      667.04      639.53    101.66 o 
   2   9   0       79.10      -25.97     83.72 o 
   3   9   0     1078.31     1012.34    209.41 o 
   4   9   0       17.55      -35.38    157.72 o 
   5   9   0      322.53      194.10    206.16 o 
   6   9   0      981.35     1351.88    302.96 o 
   7   9   0      871.33      891.72    443.09 o 
   0  10   0    60970.51    61087.85   4237.67 o 
   1  10   0    24893.09    25830.65   1579.00 o 
   2  10   0    40647.93    34349.09   2053.11 o 
   3  10   0      513.78      326.84    150.18 o 
   4  10   0       49.00      112.55    173.29 o 
   5  10   0      999.94     1196.54    239.25 o 
   6  10   0     1350.98     1743.04    290.17 o 
   1  11   0     2183.47     2670.27    217.63 o 
   2  11   0    52749.02    47478.64   2841.25 o 
   3  11   0      243.68      161.61    170.15 o 
   4  11   0     1247.37     1587.20    236.35 o 
   5  11   0      934.12      606.91    354.47 o 
   6  11   0      229.38      607.12    311.32 o 
   0  12   0    45616.87    45674.54   3166.75 o 
   1  12   0    26234.04    27301.47   1660.26 o 
   2  12   0    11114.60    11253.18    720.62 o 
   3  12   0     1795.85     1731.91    235.19 o 
   4  12   0      638.83      822.38    256.50 o 
   5  12   0       23.97      620.17    291.69 o 
   6  12   0      306.51      373.63    310.13 o 
   1  13   0      169.27      308.87    137.10 o 
   2  13   0     5323.02     5082.17    369.25 o 
   3  13   0     4288.48     3978.47    370.26 o 
   4  13   0    11316.08    11538.99   1237.31 o 
   5  13   0        4.60      262.71    282.28 o 
   6  13   0     1474.44     1516.40    396.82 o 
   0  14   0    13562.38    16107.78   1167.08 o 
   1  14   0     2889.43     3244.00    272.56 o 
   2  14   0     5299.85     6023.90    564.97 o 
   3  14   0      239.33      254.23    196.28 o 
   4  14   0     5343.63     4997.26    573.25 o 
   5  14   0      462.92      818.49    708.07 o 
   6  14   0      155.89      444.57    365.80 o 
   1  15   0     5406.03     6338.23    457.97 o 
   2  15   0      965.48     1124.59    281.10 o 
   3  15   0      472.04      285.35    250.46 o 
   4  15   0       16.45      496.23    290.55 o 
   5  15   0      133.87      457.77    329.96 o 
   0  16   0    10554.06    14733.41   2798.34 o 
   1  16   0     1728.61     1951.31    235.90 o 
   2  16   0     1437.28     1724.20    668.14 o 
   3  16   0     2150.86     2201.07    365.44 o 
   4  16   0        3.78       -6.01    406.51 o 
   5  16   0     2620.83     3001.19    480.60 o 
   1  17   0      465.40      810.62    244.45 o 
   2  17   0    10755.58    11185.51   3178.46 o 
   3  17   0      547.51      324.82    287.15 o 
   4  17   0      621.32      666.90    319.52 o 
   5  17   0       37.19      -74.84    463.94 o 
   0  18   0       34.75      -80.20    334.33 o 
   1  18   0     3709.23     4575.88   1048.38 o 
   2  18   0     1571.50     1119.48    553.14 o 
   3  18   0     1244.07     1421.42    356.05 o 
   4  18   0       15.59       -7.66    316.00 o 
   1  19   0       13.31       38.77    361.62 o 
   2  19   0     1422.34     1301.71    713.32 o 
   3  19   0      957.27      743.77    350.66 o 
   4  19   0      150.78      119.57    357.48 o 
   0  20   0     3505.78     3954.00   1120.70 o 
   1  20   0        0.98     -519.24    346.16 o 
   2  20   0     1031.32      435.70    386.41 o 
   3  20   0      989.36      822.29    370.82 o 
   1  21   0      239.86      -14.44    439.59 o 
   2  21   0     1278.68      945.03    409.68 o 
   0  22   0      276.66      636.30    518.14 o 
   1  22   0      100.27     -507.05    635.20 o 
  -7   1   1     2345.37     2951.95    394.01 o 
  -6   1   1     5413.30     6107.89    641.25 o 
  -5   1   1    11987.04    12784.24    963.36 o 
  -4   1   1     7172.72     7596.12    569.11 o 
  -3   1   1    14713.45    15760.67   1146.26 o 
  -2   1   1     5603.98     6107.81    451.59 o 
  -1   1   1     8299.99     7930.49    576.36 o 
   1   1   1     6602.55     5927.76    430.76 o 
   2   1   1     4283.49     3399.07    254.73 o 
   3   1   1    15470.75    15291.68    969.80 o 
   4   1   1     1285.46     1308.03    119.19 o 
   5   1   1      191.16      421.06    171.46 o 
   6   1   1     1891.97     2276.46    328.70 o 
   7   1   1      118.87      200.04    265.90 o 
  -7   2   1        0.06      165.71    251.63 o 
  -6   2   1      475.31      647.58    215.44 o 
  -5   2   1       60.22      106.33    224.63 o 
  -4   2   1      381.19      483.90    102.02 o 
  -3   2   1     7213.33     8006.28    731.68 o 
  -2   2   1    93998.50    99721.21   7167.13 o 
  -1   2   1     4022.29     4498.42    334.19 o 
   0   2   1    20590.02    22906.04   1115.90 o 
   1   2   1       35.84      324.11     56.31 o 
   2   2   1     2687.87     2449.07    188.30 o 
   3   2   1      611.91      848.12     94.44 o 
   4   2   1     7546.50     8774.73    570.45 o 
   5   2   1      696.42      990.20    155.58 o 
   6   2   1        0.30       95.23    213.93 o 
   7   2   1      271.70      590.07    326.20 o 
  -7   3   1       76.41      114.04    236.95 o 
  -6   3   1        1.96        4.29    209.20 o 
  -5   3   1      127.32      328.62    159.29 o 
  -4   3   1     4597.73     4598.99    361.84 o 
  -3   3   1      264.44      240.66    111.14 o 
  -2   3   1      886.97      838.23     88.45 o 
  -1   3   1     2730.96     2967.63    196.57 o 
   1   3   1    25683.96    27317.96   1969.11 o 
   2   3   1    59527.29    61285.84   4411.07 o 
   3   3   1      117.99       41.85     58.89 o 
   4   3   1     7437.10     8009.06    743.76 o 
   5   3   1       62.03       45.00    122.43 o 
   6   3   1     6031.68     6665.62    692.46 o 
   7   3   1     1126.23     1163.06    298.43 o 
  -7   4   1        6.00      203.80    261.20 o 
  -6   4   1      337.90      133.08    215.28 o 
  -5   4   1       93.09      205.97    167.54 o 
  -4   4   1      839.35     1155.91    162.31 o 
  -3   4   1     1641.58     1684.58    156.43 o 
  -2   4   1    22697.34    22401.05   1622.85 o 
  -1   4   1     9323.13     8691.08    532.76 o 
   0   4   1    10146.96    11414.26    562.01 o 
   1   4   1      214.60      386.27     48.08 o 
   2   4   1     2339.53     2053.00    165.83 o 
   3   4   1    10109.81    11331.73    827.08 o 
   4   4   1     1406.02     1478.89    197.40 o 
   5   4   1       77.23       -0.09    143.92 o 
   6   4   1      354.89      596.28    248.55 o 
   7   4   1      199.39      -24.99    274.28 o 
  -7   5   1       12.85      392.22    270.34 o 
  -6   5   1        2.54      -13.62    168.08 o 
  -5   5   1     3348.52     3579.77    383.46 o 
  -4   5   1      863.69     1137.49    175.41 o 
  -3   5   1     2232.79     2214.75    193.80 o 
  -2   5   1     2623.35     2445.38    202.62 o 
  -1   5   1     4834.49     4755.94    303.44 o 
   0   5   1     9774.60     9656.11    480.73 o 
   1   5   1     3084.37     3240.26    214.00 o 
   2   5   1    10085.69     8696.79    638.48 o 
   3   5   1    12869.56    12865.76   1166.28 o 
   4   5   1    41230.42    43455.45   3879.26 o 
   5   5   1      538.43      727.72    189.94 o 
   6   5   1     4231.99     4637.07    513.28 o 
   7   5   1     2998.97     3461.42    460.46 o 
  -7   6   1      136.85      638.40    297.74 o 
  -6   6   1       24.67      151.24    216.48 o 
  -5   6   1      158.12       62.29    170.89 o 
  -4   6   1      345.13      299.12    220.67 o 
  -3   6   1    30600.08    29972.72   2170.95 o 
  -2   6   1    14355.08    14335.86    882.41 o 
  -1   6   1    11949.70    10093.65    623.96 o 
   0   6   1     5062.47     4636.85    241.38 o 
   1   6   1     5182.08     5157.67    329.64 o 
   2   6   1     2834.84     2758.32    224.78 o 
   3   6   1     4752.38     4636.05    352.75 o 
   4   6   1     7883.13     7716.59    730.38 o 
   5   6   1      105.00      157.52    185.70 o 
   6   6   1      425.00      643.57    226.14 o 
   7   6   1        5.30       10.13    278.50 o 
  -7   7   1      186.98      -38.17    272.66 o 
  -6   7   1      291.05      291.97    235.10 o 
  -5   7   1      315.47      282.84    251.13 o 
  -4   7   1     8228.47     7534.52    713.73 o 
  -3   7   1      398.87      386.82     93.76 o 
  -2   7   1     3491.73     3135.17    222.09 o 
  -1   7   1      982.08     1066.61     88.66 o 
   0   7   1     1357.08     1635.88    107.92 o 
   1   7   1     5743.47     5185.66    361.39 o 
   2   7   1     7707.01     6744.38    430.99 o 
   3   7   1      820.88     1022.50    175.04 o 
   4   7   1    14177.82    13398.52   1253.78 o 
   5   7   1     2555.22     2592.73    319.99 o 
   6   7   1     3531.84     4605.14    502.61 o 
   7   7   1        9.48      164.59    283.21 o 
  -7   8   1      581.80      540.46    439.59 o 
  -6   8   1       18.99      -16.76    237.55 o 
  -5   8   1     1819.94     1733.27    276.12 o 
  -4   8   1     6013.34     6019.12    482.74 o 
  -3   8   1     2539.28     2571.14    203.13 o 
  -2   8   1    12426.37    11296.22    702.98 o 
  -1   8   1      777.04     1044.75     93.28 o 
   0   8   1     3917.54     4624.66    249.68 o 
   1   8   1      918.41      841.54    100.27 o 
   2   8   1    16204.56    15011.87    921.39 o 
   3   8   1     2376.46     2421.46    234.72 o 
   4   8   1     3381.44     3255.85    367.46 o 
   5   8   1      402.37      387.21    378.23 o 
   6   8   1       16.24      192.31    242.35 o 
   7   8   1        1.84       40.20    283.85 o 
  -6   9   1     1880.73     2244.80    600.51 o 
  -5   9   1     5666.20     5847.12    495.98 o 
  -4   9   1     4671.53     4976.89    420.93 o 
  -3   9   1      713.61      581.17    151.94 o 
  -2   9   1     2452.10     2288.72    186.07 o 
  -1   9   1     3328.81     2999.01    197.22 o 
   0   9   1    38881.27    39455.31   1942.12 o 
   1   9   1        0.68       27.80     79.51 o 
   2   9   1     5283.14     4546.06    310.52 o 
   3   9   1      294.93      507.45    149.66 o 
   4   9   1     9254.64     8821.69    665.59 o 
   5   9   1     1692.64     1254.03    267.81 o 
   6   9   1     1751.54     2176.05    355.30 o 
  -6  10   1      539.24      413.67    378.09 o 
  -5  10   1      266.57      309.32    203.71 o 
  -4  10   1       83.28      166.65    171.18 o 
  -3  10   1     2662.13     2421.53    249.31 o 
  -2  10   1    34762.60    31280.34   1895.64 o 
  -1  10   1     7805.03     7562.18    440.82 o 
   0  10   1    11437.57    12246.49    623.22 o 
   1  10   1     1323.66     1423.91    145.59 o 
   2  10   1     1468.04     1565.33    153.91 o 
   3  10   1     2377.85     2028.96    230.79 o 
   4  10   1     2796.12     2569.51    298.10 o 
   5  10   1       74.19      -40.45    199.99 o 
   6  10   1      326.30      580.56    252.28 o 
  -6  11   1      929.75      852.18    328.94 o 
  -5  11   1     1950.03     2237.09    371.51 o 
  -4  11   1     2890.05     2592.58    285.56 o 
  -3  11   1      550.25      326.61    169.19 o 
  -2  11   1     5069.87     4335.29    316.09 o 
  -1  11   1     5787.55     5990.18    365.13 o 
   0  11   1    11159.51    11196.07    576.71 o 
   1  11   1     4865.72     4960.95    348.23 o 
   2  11   1    13926.53    12769.58    912.72 o 
   3  11   1     2862.68     3060.79    293.91 o 
   4  11   1     2179.38     1928.13    250.43 o 
   5  11   1     1577.21     1375.58    259.63 o 
   6  11   1     1574.11     1321.75    337.99 o 
  -6  12   1       33.25      238.65    328.43 o 
  -5  12   1        1.40     -243.15    259.20 o 
  -4  12   1    13689.51    11456.22    851.46 o 
  -3  12   1    27007.14    23929.09   1688.70 o 
  -2  12   1     5396.12     5530.12    385.79 o 
  -1  12   1     6511.82     6952.57    416.63 o 
   0  12   1      956.46     1132.72    117.65 o 
   1  12   1     5829.68     7062.83    602.91 o 
   2  12   1     4120.39     3685.99    282.98 o 
   3  12   1     5054.14     4697.28    406.46 o 
   4  12   1     2899.70     2822.40    468.05 o 
   5  12   1        9.24     -181.99    218.29 o 
   6  12   1       77.55     -247.48    316.65 o 
  -6  13   1       33.26      384.59    361.04 o 
  -5  13   1     2781.11     2869.51    426.47 o 
  -4  13   1     3048.83     2844.91    403.64 o 
  -3  13   1      351.71      147.56    192.89 o 
  -2  13   1     1754.21     1749.94    226.28 o 
  -1  13   1        1.42      -23.34    109.49 o 
   0  13   1     3894.15     4869.49    290.44 o 
   1  13   1    14488.58    15093.41    941.44 o 
   2  13   1       20.23      155.47    160.86 o 
   3  13   1      412.03      270.91    188.21 o 
   4  13   1     3386.73     3592.02    365.55 o 
   5  13   1      989.72      992.27    320.04 o 
   6  13   1      450.18      269.03    342.27 o 
  -6  14   1      375.13      274.97    369.80 o 
  -5  14   1     1654.17     1499.39    379.80 o 
  -4  14   1      205.93      145.14    276.39 o 
  -3  14   1     3086.33     2867.71    385.24 o 
  -2  14   1     6162.69     6323.23    548.88 o 
  -1  14   1    14942.00    15565.87    882.49 o 
   0  14   1      100.36      402.19    121.16 o 
   1  14   1       80.83       60.18    150.23 o 
   2  14   1      480.41      896.56    216.58 o 
   3  14   1     3837.22     3761.62    364.10 o 
   4  14   1        1.00      147.73    339.32 o 
   5  14   1      192.87      274.52    317.51 o 
  -5  15   1     2425.22     3173.41   1206.55 o 
  -4  15   1        4.90        8.26    313.95 o 
  -3  15   1      895.67      574.65    266.86 o 
  -2  15   1      676.97     1123.32    282.61 o 
  -1  15   1       22.49      108.85    159.64 o 
   0  15   1     5952.97     6614.91    385.01 o 
   1  15   1     1200.17     1647.12    214.50 o 
   2  15   1        6.01      242.39    200.47 o 
   3  15   1     1407.65     1737.55    306.89 o 
   4  15   1      712.17      608.73    283.02 o 
   5  15   1     5727.38     5286.42    611.87 o 
  -5  16   1      278.69      633.08    350.50 o 
  -4  16   1      168.58     -207.89    292.63 o 
  -3  16   1       34.75      -78.64    412.34 o 
  -2  16   1     3632.10     3812.82    674.55 o 
  -1  16   1     2187.35     1923.93    410.53 o 
   0  16   1    14966.03    18520.97   1216.95 o 
   1  16   1      689.99      811.17    198.26 o 
   2  16   1    16361.19    19833.86   1761.28 o 
   3  16   1      530.18      797.54    272.25 o 
   4  16   1      638.39      727.59    302.08 o 
   5  16   1       16.96      283.93    344.96 o 
  -5  17   1      263.71      173.64    373.33 o 
  -4  17   1      136.19      587.21    403.89 o 
  -3  17   1     2584.15     2162.95    397.51 o 
  -2  17   1     1048.34     1625.96    358.75 o 
  -1  17   1     2261.99     3015.84    592.09 o 
   0  17   1     1270.86     1535.66    195.00 o 
   1  17   1      160.06      195.77    194.69 o 
   2  17   1       14.74      405.31    295.24 o 
   3  17   1     1441.38     1107.90    308.88 o 
   4  17   1     4126.35     4149.79    701.66 o 
   5  17   1       22.11      278.49    362.25 o 
  -4  18   1     1761.58     1676.12    392.51 o 
  -3  18   1     4100.94     3110.35    455.26 o 
  -2  18   1     1882.25     2497.36    961.98 o 
  -1  18   1      212.59     -105.69    280.17 o 
   0  18   1      261.71      294.03    204.09 o 
   1  18   1       57.17      -23.02    244.68 o 
   2  18   1     5057.99     5637.18   1209.32 o 
   3  18   1      490.58      583.19    360.60 o 
   4  18   1     1644.95     1715.29    434.79 o 
  -4  19   1     2761.21     2463.38    679.65 o 
  -3  19   1      153.68      772.84    342.94 o 
  -2  19   1      168.21     -168.45    304.84 o 
  -1  19   1     2151.02     2641.21    432.97 o 
   0  19   1     5566.41     7816.67   1355.09 o 
   1  19   1      472.31      415.13    425.31 o 
   2  19   1     3366.23     2780.80    524.57 o 
   3  19   1       47.98     -332.97    309.93 o 
   4  19   1     1147.15      902.13    388.08 o 
  -3  20   1     3565.05     3121.46    692.04 o 
  -2  20   1      764.46      877.76    405.82 o 
  -1  20   1     1489.33     1433.33   1059.49 o 
   0  20   1     2104.37     3404.43    508.02 o 
   1  20   1        3.73      -93.26    380.13 o 
   2  20   1      209.47      -33.14    462.92 o 
   3  20   1       60.35     -467.26    311.51 o 
  -2  21   1       44.61     -372.80    376.53 o 
  -1  21   1       45.55     -213.35    410.30 o 
   0  21   1       92.20     -217.95    296.28 o 
   1  21   1       68.84      234.61    412.54 o 
   2  21   1      338.93      121.48    374.82 o 
  -1  22   1     3827.41     4332.70   1141.69 o 
   0  22   1       50.22     -587.75    391.83 o 
   1  22   1      291.57      381.86    480.83 o 
  -7   0   2     1698.26     2203.80    480.41 o 
  -6   0   2     8407.07     7869.27   1100.74 o 
  -5   0   2     8874.78     9234.94    856.94 o 
  -4   0   2    16085.49    17225.51   1554.60 o 
  -3   0   2    16331.22    16667.59   2077.29 o 
  -2   0   2    25503.44    28999.86   3584.97 o 
  -1   0   2     1953.51     2608.42    348.94 o 
   0   0   2    31719.53    19067.29   2457.13 o 
   1   0   2     4537.56     4725.86    424.60 o 
   2   0   2     6192.57     6883.09    624.26 o 
   3   0   2     4435.14     5216.39    485.10 o 
   4   0   2     2792.11     3327.49    335.50 o 
   5   0   2       85.74      129.14    234.37 o 
   6   0   2      126.29      180.15    300.84 o 
   7   0   2      329.05      518.01    392.37 o 
  -7   1   2     2777.76     3202.75    414.07 o 
  -6   1   2     6328.61     6901.61    694.95 o 
  -5   1   2     2768.94     2834.03    259.21 o 
  -4   1   2     5092.13     5624.89    437.27 o 
  -3   1   2     7478.44     8212.06    609.58 o 
  -2   1   2     7904.33     7637.82    971.89 o 
  -1   1   2        8.04      286.58     68.50 o 
   0   1   2    14112.19    15467.74    934.34 o 
   1   1   2     1680.54     1955.65    128.33 o 
   2   1   2    15169.32    15616.36    985.42 o 
   3   1   2    31844.05    35563.23   2240.37 o 
   4   1   2    46121.23    49233.62   3100.57 o 
   5   1   2     1117.42     1065.13    203.49 o 
   6   1   2      831.14     1073.90    253.54 o 
   7   1   2      149.69      183.26    256.82 o 
  -7   2   2      207.02      671.42    273.09 o 
  -6   2   2      173.86       24.55    195.05 o 
  -5   2   2    16682.51    16890.79   1528.17 o 
  -4   2   2     7419.60     8160.11    613.25 o 
  -3   2   2     1133.56     1387.96    135.91 o 
  -2   2   2     1385.02     2067.61    174.65 o 
  -1   2   2       41.08       72.37     26.18 o 
   0   2   2    41506.69    40983.78   4498.85 o 
   1   2   2    32951.66    39744.71   3527.53 o 
   2   2   2     8787.72     9780.87    708.11 o 
   3   2   2     8594.20     8519.80    546.47 o 
   4   2   2       67.49      120.72     70.47 o 
   5   2   2     1427.63     1386.77    177.55 o 
   6   2   2       13.72       16.36    211.26 o 
   7   2   2       16.97       -2.72    269.06 o 
  -7   3   2      999.70      932.86    310.60 o 
  -6   3   2     1752.88     2102.53    305.77 o 
  -5   3   2     7660.48     8370.39    786.75 o 
  -4   3   2     6610.20     7063.61    665.87 o 
  -3   3   2     6196.70     5910.80    449.91 o 
  -2   3   2    37691.76    37436.50   2701.25 o 
  -1   3   2     7451.23     7874.97    484.41 o 
   0   3   2     5159.25     4683.08    252.61 o 
   1   3   2    60271.44    67744.08   4867.00 o 
   2   3   2   144696.97   165331.95  14659.67 o 
   3   3   2    27534.76    29415.46   2117.81 o 
   4   3   2     3371.45     3572.24    301.72 o 
   5   3   2    14949.97    15655.48   1175.23 o 
   6   3   2      370.67      398.27    224.31 o 
   7   3   2      423.46      400.60    285.77 o 
  -7   4   2      357.48      431.36    261.17 o 
  -6   4   2     1699.46     2043.33    241.99 o 
  -5   4   2     4616.54     4966.54    504.95 o 
  -4   4   2      916.67     1004.35    129.27 o 
  -3   4   2    65029.92    63208.95   4558.21 o 
  -2   4   2    39198.72    39739.48   2867.55 o 
  -1   4   2   162837.48   152978.17  13897.95 o 
   0   4   2     8847.03     9702.51    480.66 o 
   1   4   2      934.15      751.37     75.48 o 
   2   4   2    54330.69    57246.62   5084.51 o 
   3   4   2      146.09       89.87     91.23 o 
   4   4   2     2256.73     2204.60    254.34 o 
   5   4   2     1770.07     1902.22    215.98 o 
   6   4   2     3898.55     4404.01    508.14 o 
   7   4   2      175.95        6.02    290.23 o 
  -7   5   2     2353.42     2269.52    367.87 o 
  -6   5   2      960.05     1386.74    262.49 o 
  -5   5   2     7309.16     8401.49    803.15 o 
  -4   5   2      249.89      229.65    138.82 o 
  -3   5   2     3401.04     3228.45    262.29 o 
  -2   5   2       99.71      214.88     70.74 o 
  -1   5   2    16074.56    14786.30    814.32 o 
   0   5   2    17358.42    17564.93    865.92 o 
   1   5   2     2139.49     2305.84    170.54 o 
   2   5   2    19826.18    18919.27   1694.44 o 
   3   5   2    59116.20    60805.63   5413.44 o 
   4   5   2     5632.56     5900.30    573.73 o 
   5   5   2     3017.40     3086.67    292.44 o 
   6   5   2       71.53       -6.57    217.25 o 
   7   5   2       31.96     -213.68    272.69 o 
  -7   6   2      237.06      132.88    254.98 o 
  -6   6   2      456.26      299.15    223.42 o 
  -5   6   2     4575.47     4757.11    493.33 o 
  -4   6   2     1469.77     1772.36    225.39 o 
  -3   6   2     7107.92     6882.89    522.24 o 
  -2   6   2    90738.77    89308.98   5389.51 o 
  -1   6   2    49687.00    47522.16   2870.76 o 
   0   6   2   111627.23   118371.97   5775.78 o 
   1   6   2    55860.48    53966.77   3723.93 o 
   2   6   2     6555.93     6722.29    504.11 o 
   3   6   2     8483.37     8208.41    761.49 o 
   4   6   2     4237.21     4609.04    462.09 o 
   5   6   2     4575.95     5023.77    514.06 o 
   6   6   2      720.87      725.00    246.96 o 
   7   6   2      104.80      552.60    302.26 o 
  -7   7   2     2257.80     2532.52    400.78 o 
  -6   7   2     3094.88     3144.04    396.15 o 
  -5   7   2     6792.76     6243.83    624.22 o 
  -4   7   2       15.61      -10.99    141.92 o 
  -3   7   2    13997.17    12372.56    773.61 o 
  -2   7   2    16681.20    16566.29   1017.20 o 
  -1   7   2     4581.01     3858.39    233.27 o 
   0   7   2    37015.30    37695.07   1849.88 o 
   1   7   2    16633.94    17920.34   1081.80 o 
   2   7   2     9482.10     9932.13    620.52 o 
   3   7   2     1973.41     2017.83    245.29 o 
   4   7   2    57994.56    52992.64   4721.05 o 
   5   7   2      299.53      265.46    315.41 o 
   6   7   2     1191.26     1484.84    244.35 o 
   7   7   2      619.70      816.65    334.13 o 
  -6   8   2      410.96      219.31    227.18 o 
  -5   8   2      531.11      328.89    199.68 o 
  -4   8   2    21477.12    19514.35   1392.71 o 
  -3   8   2    13835.25    13312.83    985.55 o 
  -2   8   2       27.69      -11.59     92.82 o 
  -1   8   2    35133.50    32649.83   1794.59 o 
   0   8   2    10559.85    11655.30    585.96 o 
   1   8   2     3249.19     3575.51    249.31 o 
   2   8   2       35.05      122.67     72.03 o 
   3   8   2     2629.28     2423.51    279.52 o 
   4   8   2     1820.35     2010.13    288.30 o 
   5   8   2       11.91       94.85    192.68 o 
   6   8   2      183.69      243.93    200.62 o 
   7   8   2      531.65      806.45    317.69 o 
  -7   9   2     1130.90      646.57    606.05 o 
  -6   9   2     1224.18     1141.79    312.58 o 
  -5   9   2      255.47      645.57    202.70 o 
  -4   9   2      841.65      731.25    175.79 o 
  -3   9   2       65.84      153.74    110.62 o 
  -2   9   2       33.05      200.57     98.71 o 
  -1   9   2     4620.46     4711.11    286.25 o 
   0   9   2     6533.29     6593.11    347.17 o 
   1   9   2     7241.81     7959.94    509.02 o 
   2   9   2    28467.60    24345.23   1478.98 o 
   3   9   2    10973.11     9679.69    712.74 o 
   4   9   2     3783.72     3598.88    402.87 o 
   5   9   2      181.57      298.62    225.80 o 
   6   9   2     4396.72     4942.09    536.87 o 
  -6  10   2       89.53      247.34    392.52 o 
  -5  10   2    18726.19    17866.97   1299.48 o 
  -4  10   2     2042.98     2061.75    248.27 o 
  -3  10   2     5788.39     4977.54    413.96 o 
  -2  10   2     4192.92     4012.96    289.42 o 
  -1  10   2     1538.24     1590.97    131.78 o 
   0  10   2        0.29      150.71     73.27 o 
   1  10   2    14373.56    15925.10    981.79 o 
   2  10   2     3885.87     3991.08    288.93 o 
   3  10   2     1414.86     1171.66    184.06 o 
   4  10   2     1311.10     1459.53    218.20 o 
   5  10   2     1311.18     1293.04    230.71 o 
   6  10   2     1562.73     1892.53    353.84 o 
  -6  11   2      797.94      585.14    337.39 o 
  -5  11   2     1990.86     1838.06    353.02 o 
  -4  11   2     3712.45     3128.34    318.36 o 
  -3  11   2     8528.50     7540.04    584.02 o 
  -2  11   2    17569.59    15791.04    973.55 o 
  -1  11   2        1.29       53.11     89.38 o 
   0  11   2     1593.52     1633.34    128.07 o 
   1  11   2     3741.10     4137.38    320.28 o 
   2  11   2    14723.26    13098.64    807.03 o 
   3  11   2    20061.38    18020.33   1285.39 o 
   4  11   2     1185.44     1058.28    214.56 o 
   5  11   2     1393.40     1562.32    272.87 o 
   6  11   2      159.82      561.45    287.41 o 
  -6  12   2     1604.98     2071.45    412.54 o 
  -5  12   2       43.45      -68.67    268.34 o 
  -4  12   2      405.22      452.71    346.46 o 
  -3  12   2    12958.42    11347.97    848.72 o 
  -2  12   2     1450.73     1413.34    167.61 o 
  -1  12   2      174.10      285.29    110.35 o 
   0  12   2       47.41      151.52     93.39 o 
   1  12   2     4510.52     5253.88    375.21 o 
   2  12   2    14481.85    12792.80    807.93 o 
   3  12   2      245.94      478.91    179.06 o 
   4  12   2        6.65     -150.36    190.72 o 
   5  12   2      111.27     -141.09    226.82 o 
   6  12   2     1084.41     1322.53    369.82 o 
  -6  13   2      607.06     1057.97    395.58 o 
  -5  13   2     3403.98     2958.69    441.51 o 
  -4  13   2      258.51      580.07    265.82 o 
  -3  13   2     2812.68     2540.71    361.28 o 
  -2  13   2      349.34      478.14    143.05 o 
  -1  13   2      952.84     1318.72    149.12 o 
   0  13   2      254.05      249.42    108.46 o 
   1  13   2      438.84      344.42    141.93 o 
   2  13   2      919.82      854.96    195.71 o 
   3  13   2    11803.15     9925.10    743.00 o 
   4  13   2     4836.57     5099.81    450.10 o 
   5  13   2      681.94      949.24    310.16 o 
   6  13   2       12.76       51.98    307.42 o 
  -6  14   2      380.27      541.88    362.70 o 
  -5  14   2      215.41      167.23    314.60 o 
  -4  14   2     5659.99     5236.95    588.66 o 
  -3  14   2      793.42      582.42    260.44 o 
  -2  14   2      551.01      612.47    179.90 o 
  -1  14   2     1003.71      961.79    142.89 o 
   0  14   2    44887.29    48457.57   2915.96 o 
   1  14   2      573.25      364.87    155.94 o 
   2  14   2     4036.61     4900.24    426.82 o 
   3  14   2     1006.06     1219.28    226.71 o 
   4  14   2     1660.29     1141.26    244.91 o 
   5  14   2      615.21      597.35    292.77 o 
  -5  15   2      153.64      -17.14    341.38 o 
  -4  15   2        7.44       10.05    348.94 o 
  -3  15   2     3907.03     3535.09    456.90 o 
  -2  15   2       16.84       87.15    181.35 o 
  -1  15   2     4868.35     5593.70    413.71 o 
   0  15   2     4872.14     6402.03    384.77 o 
   1  15   2     8215.40     9227.02   1253.85 o 
   2  15   2      198.40      148.28    196.57 o 
   3  15   2       54.44      269.28    219.43 o 
   4  15   2     4251.77     3697.77    665.22 o 
   5  15   2     1131.30     1074.54    405.63 o 
  -5  16   2        8.95      225.05    348.42 o 
  -4  16   2     2185.60     1462.83    365.15 o 
  -3  16   2      870.95      744.15    314.73 o 
  -2  16   2     1640.75     1945.24    434.93 o 
  -1  16   2     1182.81     1149.40    201.74 o 
   0  16   2      905.40     1220.30    190.16 o 
   1  16   2      683.87      935.17    210.63 o 
   2  16   2     5983.42     5659.32    501.03 o 
   3  16   2      104.93      472.09    396.60 o 
   4  16   2      164.91      113.03    287.69 o 
   5  16   2     1030.46      765.15    338.43 o 
  -5  17   2      349.34      708.69    394.43 o 
  -4  17   2     1454.69     1619.49    400.82 o 
  -3  17   2      940.74     1011.92    327.98 o 
  -2  17   2     1155.55     1271.51    334.54 o 
  -1  17   2      496.13      417.36    228.05 o 
   0  17   2     2229.19     2776.22    438.56 o 
   1  17   2     4688.92     5467.39    619.73 o 
   2  17   2    15518.12    16542.11   3088.24 o 
   3  17   2     8750.45     7682.67   1513.66 o 
   4  17   2      127.65      439.56    320.09 o 
  -4  18   2        5.45       54.73    334.81 o 
  -3  18   2      258.79      405.42    331.43 o 
  -2  18   2       55.51      -13.89    300.10 o 
  -1  18   2      275.82      198.17    251.58 o 
   0  18   2      194.19      115.64    213.25 o 
   1  18   2     1502.60     1599.71    301.57 o 
   2  18   2       45.72     -123.88    290.47 o 
   3  18   2       35.58      224.97    291.31 o 
   4  18   2      498.28      476.53    355.93 o 
  -4  19   2       35.45     -337.23    357.04 o 
  -3  19   2      180.86      444.01    341.35 o 
  -2  19   2     3157.68     3455.73    878.61 o 
  -1  19   2      207.03      424.28    264.94 o 
   0  19   2     1702.95     1843.88    268.16 o 
   1  19   2      248.92      661.91    461.75 o 
   2  19   2      817.71     1049.20    364.60 o 
   3  19   2      136.28       43.23    307.51 o 
   4  19   2      801.23      289.71    356.29 o 
  -3  20   2     2431.27     1903.16    693.35 o 
  -2  20   2      440.54      932.91    973.20 o 
  -1  20   2        3.99     -169.05    383.43 o 
   0  20   2     4059.90     5371.94    840.76 o 
   1  20   2      931.94      812.58    852.95 o 
   2  20   2      169.14      261.85    489.88 o 
   3  20   2      482.62      219.46    327.57 o 
  -2  21   2      931.48     1231.69    425.76 o 
  -1  21   2        3.27     -104.55    418.96 o 
   0  21   2      192.05      174.24    312.84 o 
   1  21   2      925.62      527.69    791.74 o 
   2  21   2      326.26      -94.85    381.06 o 
  -1  22   2        8.60      337.98    449.20 o 
   0  22   2     2305.71     2089.96    813.02 o 
   1  22   2       36.70      -56.19    451.52 o 
  -7   1   3        4.94      -85.69    275.62 o 
  -6   1   3      965.21     1282.74    241.69 o 
  -5   1   3     2902.02     3363.27    254.59 o 
  -4   1   3      262.37      255.67    101.79 o 
  -3   1   3     6700.70     6578.47    859.08 o 
  -2   1   3    11404.17    11381.70   1010.33 o 
  -1   1   3     2144.56     2143.57    209.62 o 
   0   1   3     5152.69     5430.97    298.09 o 
   1   1   3    11909.21    12404.78    780.13 o 
   2   1   3     2177.58     2148.45    148.76 o 
   3   1   3    37962.13    42007.96   2642.97 o 
   4   1   3    18887.56    19901.80   1263.00 o 
   5   1   3       15.01      -28.90    182.96 o 
   6   1   3     3021.03     3560.12    426.06 o 
   7   1   3      126.87      147.81    278.78 o 
  -7   2   3      615.16      826.00    262.99 o 
  -6   2   3      957.51     1240.19    289.03 o 
  -5   2   3     1856.90     1858.60    268.63 o 
  -4   2   3     7758.04     8298.70    773.85 o 
  -3   2   3    28011.15    28744.50   2081.18 o 
  -2   2   3    69141.17    71727.67   6373.94 o 
  -1   2   3    34402.51    35042.25   2118.15 o 
   0   2   3     2255.83     3270.27    247.71 o 
   1   2   3    33408.77    36758.24   2647.37 o 
   2   2   3     9193.68     9623.11    542.82 o 
   3   2   3     1089.19     1387.48    113.67 o 
   4   2   3    13945.57    14004.57   1043.86 o 
   5   2   3        1.59      290.90    205.08 o 
   6   2   3     1018.89     1311.28    308.71 o 
   7   2   3      337.11      402.90    278.11 o 
  -7   3   3      980.87      981.78    261.10 o 
  -6   3   3       33.71       71.47    186.23 o 
  -5   3   3     2557.32     2955.40    336.60 o 
  -4   3   3    11098.66    11041.41    822.31 o 
  -3   3   3    24175.18    25753.95   1869.64 o 
  -2   3   3     3583.05     3661.47    283.34 o 
  -1   3   3    24258.57    23909.25   1312.97 o 
   0   3   3    14400.93    15487.30    819.56 o 
   1   3   3   114495.48   127227.53   9137.05 o 
   2   3   3    15895.11    17121.93   1531.04 o 
   3   3   3     8790.67     8488.03    622.07 o 
   4   3   3        5.80      -36.14     98.35 o 
   5   3   3      840.49      961.75    156.04 o 
   6   3   3        1.60     -133.32    217.68 o 
   7   3   3      481.75      362.60    281.44 o 
  -7   4   3      413.47      405.85    251.53 o 
  -6   4   3        3.54      -21.75    194.97 o 
  -5   4   3       20.01      103.14    166.57 o 
  -4   4   3    12075.50    11953.31    888.01 o 
  -3   4   3     4030.53     4016.14    321.34 o 
  -2   4   3     3747.45     3241.99    219.96 o 
  -1   4   3     1102.81     1059.54     89.92 o 
   0   4   3      159.65      137.21     45.46 o 
   1   4   3    27062.13    32213.61   2312.82 o 
   2   4   3    10173.23    10784.07    978.39 o 
   3   4   3      331.21      168.05    107.65 o 
   4   4   3     3576.33     3804.18    321.44 o 
   5   4   3        4.08      188.97    134.40 o 
   6   4   3      259.88      205.13    222.75 o 
   7   4   3      137.58     -106.42    289.98 o 
  -7   5   3      650.30      989.97    283.48 o 
  -6   5   3       37.64      315.01    213.52 o 
  -5   5   3    12057.50    12350.50   1145.77 o 
  -4   5   3     2452.50     2295.42    217.85 o 
  -3   5   3    34481.50    35508.17   2570.57 o 
  -2   5   3      644.77      561.82     97.22 o 
  -1   5   3    35720.07    35473.77   1941.08 o 
   0   5   3     5177.48     5783.45    355.91 o 
   1   5   3   167454.78   165340.42  13532.15 o 
   2   5   3      357.48      528.64    111.15 o 
   3   5   3       46.94      100.94    110.06 o 
   4   5   3     4267.14     4195.35    426.59 o 
   5   5   3      582.87      663.00    158.36 o 
   6   5   3       48.65     -185.11    221.74 o 
   7   5   3        4.07     -107.67    381.44 o 
  -7   6   3      401.15       81.63    265.05 o 
  -6   6   3       84.75     -110.22    333.78 o 
  -5   6   3     5218.68     5288.03    541.80 o 
  -4   6   3     3612.26     3952.42    406.31 o 
  -3   6   3    22907.79    23018.11   1675.36 o 
  -2   6   3       13.64       91.45     67.10 o 
  -1   6   3      693.33      729.50     72.78 o 
   0   6   3      351.67      619.49     82.06 o 
   1   6   3     2205.37     2271.59    163.11 o 
   2   6   3     4127.28     4053.45    403.00 o 
   3   6   3    10068.27     9699.49    893.65 o 
   4   6   3      120.98      163.87    159.46 o 
   5   6   3      153.71      110.98    150.18 o 
   6   6   3       78.86       97.12    230.06 o 
   7   6   3     1157.85     1319.81    357.57 o 
  -6   7   3      183.40      276.55    331.74 o 
  -5   7   3     1061.14     1429.51    251.17 o 
  -4   7   3       48.71      144.07    137.95 o 
  -3   7   3     2967.64     3067.85    229.61 o 
  -2   7   3    17212.16    15433.75    949.90 o 
  -1   7   3    95815.58    91563.87   4994.96 o 
   0   7   3     3849.42     4328.13    232.48 o 
   1   7   3    19430.87    18223.73   1277.74 o 
   2   7   3      991.21     1070.95    133.49 o 
   3   7   3    11134.02    10391.65    960.27 o 
   4   7   3     4452.60     4173.63    433.32 o 
   5   7   3      652.67      917.73    220.84 o 
   6   7   3       29.41      292.06    200.86 o 
   7   7   3      119.19     -350.03    281.24 o 
  -6   8   3        0.39      -13.80    282.76 o 
  -5   8   3     3934.96     3724.15    357.18 o 
  -4   8   3     2600.71     2754.08    271.00 o 
  -3   8   3    17369.51    16075.51    998.56 o 
  -2   8   3    13655.45    12459.73    774.85 o 
  -1   8   3    34132.96    34706.08   1907.59 o 
   0   8   3    10826.82    11282.21    567.67 o 
   1   8   3        7.70       33.10     72.53 o 
   2   8   3    14658.27    12769.12    788.73 o 
   3   8   3      136.07      142.22    143.91 o 
   4   8   3     8502.72     7805.31    747.33 o 
   5   8   3      430.46      331.84    194.47 o 
   6   8   3      828.48      903.13    217.83 o 
   7   8   3        4.05       10.57    294.49 o 
  -7   9   3      241.23      214.76    353.08 o 
  -6   9   3      238.40      380.13    307.40 o 
  -5   9   3     3353.64     3629.12    353.69 o 
  -4   9   3     1137.48      892.67    184.13 o 
  -3   9   3      279.42      503.51    121.35 o 
  -2   9   3    32419.77    29157.85   1768.89 o 
  -1   9   3      477.25      331.92     78.41 o 
   0   9   3      446.01      530.41     79.04 o 
   1   9   3     1230.82     1001.04    145.03 o 
   2   9   3     2790.98     2427.28    191.03 o 
   3   9   3     1587.00     1630.25    200.24 o 
   4   9   3     8395.37     7630.01    737.92 o 
   5   9   3      340.00      524.15    215.69 o 
   6   9   3     3889.86     4285.12    408.90 o 
  -6  10   3     1016.05     1208.00    351.31 o 
  -5  10   3       44.05      106.05    255.64 o 
  -4  10   3     1398.55     1016.98    198.89 o 
  -3  10   3     2653.66     2596.61    244.12 o 
  -2  10   3     3524.07     3363.42    252.89 o 
  -1  10   3      217.81      289.96    110.44 o 
   0  10   3     4732.63     4822.19    271.40 o 
   1  10   3    12489.50    12754.66    796.73 o 
   2  10   3    10064.54     9001.36    570.09 o 
   3  10   3      103.52      163.39    148.28 o 
   4  10   3       21.79       76.98    159.94 o 
   5  10   3     1072.02      940.59    268.21 o 
   6  10   3      917.23      846.45    295.44 o 
  -6  11   3      109.55      345.16    402.72 o 
  -5  11   3      242.09      327.53    267.07 o 
  -4  11   3     2561.54     2164.67    332.86 o 
  -3  11   3     2919.51     2828.02    292.90 o 
  -2  11   3      345.02      605.73    126.94 o 
  -1  11   3     1395.62     1574.01    137.12 o 
   0  11   3    14396.48    15174.87    756.57 o 
   1  11   3     2024.58     2039.39    191.32 o 
   2  11   3    10382.54     9497.12    764.95 o 
   3  11   3     2708.54     2495.28    266.04 o 
   4  11   3     5384.50     5128.21    442.32 o 
   5  11   3      460.38      324.84    212.46 o 
   6  11   3     1573.52     1862.50    314.89 o 
  -6  12   3      179.68     -239.12    332.70 o 
  -5  12   3        8.95     -132.24    326.64 o 
  -4  12   3     2749.72     2317.39    359.37 o 
  -3  12   3     6678.85     6052.92    671.64 o 
  -2  12   3      546.15      511.39    133.23 o 
  -1  12   3     7156.55     7752.10    459.38 o 
   0  12   3     8229.32     8826.46    466.87 o 
   1  12   3     1862.48     1996.74    198.39 o 
   2  12   3    10334.45     9890.73    732.55 o 
   3  12   3     2244.60     1887.31    234.82 o 
   4  12   3     1089.69     1221.67    233.19 o 
   5  12   3     1348.22     1283.41    266.53 o 
   6  12   3       99.36      426.22    254.06 o 
  -6  13   3     1166.39     1305.04    703.56 o 
  -5  13   3     3355.70     3760.26    496.81 o 
  -4  13   3     4455.86     4524.75    523.88 o 
  -3  13   3     3528.60     3674.39    443.09 o 
  -2  13   3      132.84      161.07    153.69 o 
  -1  13   3      572.01      440.51    117.19 o 
   0  13   3    13011.32    13152.27    672.38 o 
   1  13   3    28467.73    32350.76   2264.86 o 
   2  13   3     1963.79     2053.81    355.53 o 
   3  13   3      209.45      534.12    197.27 o 
   4  13   3        4.84       99.05    207.75 o 
   5  13   3      109.30      -41.16    227.58 o 
   6  13   3       61.98      -49.95    337.68 o 
  -6  14   3        3.72      367.19    372.38 o 
  -5  14   3      527.56      874.07    400.10 o 
  -4  14   3       16.40      -50.65    280.51 o 
  -3  14   3     1119.43     1110.43    321.24 o 
  -2  14   3     2507.25     2975.90    333.97 o 
  -1  14   3     9073.24     9156.41    543.56 o 
   0  14   3     3428.82     3531.08    239.04 o 
   1  14   3       13.92     -115.32    188.58 o 
   2  14   3      320.36      174.10    199.86 o 
   3  14   3     4251.29     3959.99    381.28 o 
   4  14   3      335.77      377.39    219.78 o 
   5  14   3      174.47      501.19    305.21 o 
  -5  15   3      779.04     1160.84    453.44 o 
  -4  15   3     1621.91     1446.96    348.69 o 
  -3  15   3       58.82       72.16    267.69 o 
  -2  15   3       56.82      -12.32    180.39 o 
  -1  15   3    27211.02    27222.58   1937.14 o 
   0  15   3     4533.29     5949.79    501.49 o 
   1  15   3     4600.25     4157.98    337.92 o 
   2  15   3     8958.03    10531.24   1351.67 o 
   3  15   3     6590.13     6027.02    515.06 o 
   4  15   3      378.37      421.89    234.65 o 
   5  15   3     1360.01     1857.34    389.93 o 
  -5  16   3     1722.45     1949.86    426.39 o 
  -4  16   3       31.12      -21.58    302.39 o 
  -3  16   3     1182.61     1388.36    342.35 o 
  -2  16   3     3844.01     3745.10    473.61 o 
  -1  16   3     4015.80     4087.67    342.39 o 
   0  16   3     6125.42     7873.22    731.50 o 
   1  16   3     6024.12     7480.11    862.93 o 
   2  16   3     1633.68     1689.81    289.97 o 
   3  16   3      618.38     1206.53    256.77 o 
   4  16   3      625.87      283.27    394.41 o 
   5  16   3      135.15      193.27    313.64 o 
  -5  17   3       84.26     -239.29    496.58 o 
  -4  17   3      296.21      121.28    343.60 o 
  -3  17   3       21.34     -145.15    302.41 o 
  -2  17   3     1123.17     1177.41    344.60 o 
  -1  17   3      227.48      367.53    206.54 o 
   0  17   3      206.31       86.70    194.04 o 
   1  17   3     1537.08     1695.55    251.92 o 
   2  17   3     1747.91     1829.62    309.21 o 
   3  17   3      348.87      634.67    281.24 o 
   4  17   3     2105.02     2030.50    380.94 o 
  -4  18   3      681.54      803.56    369.19 o 
  -3  18   3     9587.23    10476.74   3091.74 o 
  -2  18   3     2105.99     2064.58    637.82 o 
  -1  18   3      140.27      231.85    222.73 o 
   0  18   3      250.82       47.24    207.56 o 
   1  18   3       41.32     -131.00    264.56 o 
   2  18   3     5333.82     6383.83   1302.61 o 
   3  18   3      176.42      184.97    286.85 o 
   4  18   3      358.29      650.04    424.44 o 
  -4  19   3      150.11     -390.01    367.24 o 
  -3  19   3      775.16      287.57    354.55 o 
  -2  19   3     2567.29     2166.99    450.23 o 
  -1  19   3       80.68     -110.90    277.80 o 
   0  19   3    12559.83    18573.03   2215.62 o 
   1  19   3      870.20     1825.84    775.27 o 
   2  19   3      661.08     1249.47    369.49 o 
   3  19   3       82.69      -35.77    590.60 o 
   4  19   3     3373.74     2496.10    434.94 o 
  -3  20   3       14.57      -90.79    634.47 o 
  -2  20   3      177.72      316.74    389.68 o 
  -1  20   3     5488.83     6476.10   1393.48 o 
   0  20   3     1444.79     2308.93    602.10 o 
   1  20   3      256.16      399.19    373.05 o 
   2  20   3      392.32      448.79    368.14 o 
   3  20   3      289.19      164.53    324.74 o 
  -2  21   3     2062.80     2529.03   1452.30 o 
  -1  21   3      341.06      394.68    848.14 o 
   0  21   3      199.35     -340.81    333.92 o 
   1  21   3      871.23      962.42    429.23 o 
   2  21   3      277.80      316.99    410.19 o 
  -1  22   3     1092.29       57.63   1087.62 o 
   0  22   3      781.70      711.17    811.12 o 
   1  22   3     2668.04     2291.55    652.10 o 
  -7   0   4      795.34      377.80    351.27 o 
  -6   0   4        4.20       23.03    241.95 o 
  -5   0   4     3590.31     3633.20    385.52 o 
  -4   0   4    41723.03    38873.84   4808.73 o 
  -3   0   4     3794.70     2886.52    428.81 o 
  -2   0   4    16809.03    18727.97   2332.65 o 
  -1   0   4    53468.04    57325.16   7047.80 o 
   0   0   4      181.10      252.63     53.35 o 
   1   0   4      828.17     1063.83    115.97 o 
   2   0   4    27609.82    30803.30   2735.76 o 
   3   0   4    37264.55    37167.63   3310.55 o 
   4   0   4    19753.56    20758.96   1855.32 o 
   5   0   4    15586.67    18109.10   2394.74 o 
   6   0   4     1167.43     1692.79    420.94 o 
   7   0   4     1057.00     1449.67    495.86 o 
  -7   1   4      940.35     1225.70    321.97 o 
  -6   1   4      970.19     1213.95    249.24 o 
  -5   1   4     6523.37     6793.32    534.28 o 
  -4   1   4    10531.84    11157.54    826.13 o 
  -3   1   4      283.16      327.55    221.98 o 
  -2   1   4      554.75      449.36    105.85 o 
  -1   1   4    19715.95    19658.36   1192.89 o 
   0   1   4      538.51      735.84     59.39 o 
   1   1   4    74925.27    86887.89   5449.71 o 
   2   1   4    20083.11    22829.92   1435.67 o 
   3   1   4     5272.07     6427.34    417.55 o 
   4   1   4    26847.04    28035.78   1762.82 o 
   5   1   4    10606.96    11800.47   1126.79 o 
   6   1   4     2343.72     2707.28    378.36 o 
   7   1   4      408.46      438.61    414.67 o 
  -7   2   4      118.79      326.85    239.51 o 
  -6   2   4     4151.13     4792.25    507.07 o 
  -5   2   4     1553.61     1766.26    327.66 o 
  -4   2   4    12836.90    13712.85   1012.13 o 
  -3   2   4    79589.23    80623.80   7172.54 o 
  -2   2   4    45836.03    44970.02   3918.79 o 
  -1   2   4    27172.31    26304.63   1592.54 o 
   0   2   4      837.56     1315.70     87.08 o 
   1   2   4    15172.85    15101.23    950.75 o 
   2   2   4    13367.39    13340.36    843.83 o 
   3   2   4    20159.84    19212.85   1212.99 o 
   4   2   4     4022.24     3770.80    311.58 o 
   5   2   4       76.17       72.12    171.18 o 
   6   2   4     4649.30     5579.23    598.99 o 
   7   2   4     4029.34     4683.67    566.30 o 
  -7   3   4      124.58      107.69    246.04 o 
  -6   3   4      528.63      757.93    219.76 o 
  -5   3   4      953.99      779.67    189.58 o 
  -4   3   4     5074.32     5093.02    406.18 o 
  -3   3   4      951.85     1046.98    124.89 o 
  -2   3   4     4262.42     4718.43    355.72 o 
  -1   3   4   115731.48   116038.50   6991.81 o 
   0   3   4     1909.69     2251.55    130.36 o 
   1   3   4    10235.48    10737.37    792.56 o 
   2   3   4    80253.91    81838.39   7266.33 o 
   3   3   4    37717.43    41641.61   3053.69 o 
   4   3   4     1104.36     1250.14    150.74 o 
   5   3   4     4081.02     4228.05    363.56 o 
   6   3   4      207.61       13.13    238.99 o 
   7   3   4      302.73      335.55    294.39 o 
  -7   4   4      632.24      748.53    260.37 o 
  -6   4   4      187.02      101.97    199.82 o 
  -5   4   4    28007.60    28232.22   2539.89 o 
  -4   4   4    21855.78    21697.57   1585.32 o 
  -3   4   4     8516.75     9095.25    681.55 o 
  -2   4   4       10.55       74.40     55.08 o 
  -1   4   4    12847.94    11684.17    721.76 o 
   0   4   4       97.37      347.99     47.96 o 
   1   4   4    45271.01    47088.62   3374.37 o 
   2   4   4     6896.10     7051.71    649.82 o 
   3   4   4     1083.38     1052.64    153.56 o 
   4   4   4     1886.20     1659.31    185.66 o 
   5   4   4    20088.54    21526.50   1602.10 o 
   6   4   4     7081.48     7634.10    780.45 o 
   7   4   4     1495.98     2154.92    402.62 o 
  -7   5   4       55.26     -303.70    343.69 o 
  -6   5   4     2332.32     2703.22    349.37 o 
  -5   5   4       32.02       87.67    161.53 o 
  -4   5   4     2211.78     2581.92    240.79 o 
  -3   5   4     2792.29     2848.88    247.09 o 
  -2   5   4        4.52      -44.39     58.04 o 
  -1   5   4    22469.18    19776.52   1212.04 o 
   0   5   4     3838.52     3689.86    211.81 o 
   1   5   4     3548.96     3749.82    288.68 o 
   2   5   4     3288.20     3457.29    342.93 o 
   3   5   4     5462.89     5667.88    539.92 o 
   4   5   4    12350.81    12044.60    908.83 o 
   5   5   4     9013.39     8873.18    697.12 o 
   6   5   4     1573.48     1917.74    324.71 o 
   7   5   4        1.27       45.16    291.10 o 
  -6   6   4     3984.22     5228.04    551.94 o 
  -5   6   4      880.56     1315.72    240.04 o 
  -4   6   4     4039.84     4103.80    346.64 o 
  -3   6   4    10136.98     9643.00    612.44 o 
  -2   6   4    13462.80    13811.65    854.09 o 
  -1   6   4    14141.53    13819.63    764.80 o 
   0   6   4     1837.72     1742.47    140.43 o 
   1   6   4     6684.54     7152.44    443.71 o 
   2   6   4     1030.84     1184.26    208.14 o 
   3   6   4     3421.07     3512.92    416.27 o 
   4   6   4     4219.65     4357.73    445.52 o 
   5   6   4      165.50      106.72    150.45 o 
   6   6   4     1348.41     1655.04    438.72 o 
   7   6   4     4008.76     4992.55    592.13 o 
  -6   7   4       45.61      267.09    229.85 o 
  -5   7   4     9880.00    10039.93    948.82 o 
  -4   7   4     1983.76     2270.50    244.50 o 
  -3   7   4    10632.90    10305.35    655.39 o 
  -2   7   4     5258.55     5042.08    338.61 o 
  -1   7   4    12546.98    11646.11    652.03 o 
   0   7   4      226.02      289.85     66.50 o 
   1   7   4    30275.59    33479.49   2761.42 o 
   2   7   4     8285.87     7318.33    550.84 o 
   3   7   4     1577.33     1412.56    329.70 o 
   4   7   4    39940.27    37869.54   3853.16 o 
   5   7   4     1815.65     1793.69    224.14 o 
   6   7   4     2743.71     2908.48    627.62 o 
   7   7   4       50.63      218.05    463.79 o 
  -7   8   4      511.69      373.13    616.25 o 
  -6   8   4      355.95      558.78    287.32 o 
  -5   8   4     1646.21     1591.83    252.62 o 
  -4   8   4    19854.47    18190.88   1306.97 o 
  -3   8   4     3820.42     3849.37    282.86 o 
  -2   8   4    31366.73    28914.85   1760.45 o 
  -1   8   4     7597.14     7749.48    442.66 o 
   0   8   4     1340.42     1385.01    115.75 o 
   1   8   4    21329.84    24334.35   1462.00 o 
   2   8   4    10630.38     9603.38    600.80 o 
   3   8   4     9516.69     8536.92    803.74 o 
   4   8   4    15871.67    14990.59   1375.70 o 
   5   8   4     4634.70     4924.89    519.51 o 
   6   8   4      859.48      886.95    224.42 o 
  -7   9   4      426.09      212.76    346.96 o 
  -6   9   4        1.90      540.25    318.76 o 
  -5   9   4      481.83      848.22    282.03 o 
  -4   9   4      237.61      328.73    164.29 o 
  -3   9   4    17600.00    16123.16   1007.30 o 
  -2   9   4    11779.54    10941.71    690.77 o 
  -1   9   4    28692.77    29343.85   1614.44 o 
   0   9   4    69158.41    71726.70   3779.48 o 
   1   9   4     4771.30     5021.32    337.66 o 
   2   9   4    23922.47    21227.26   1286.85 o 
   3   9   4     5949.54     5429.28    433.09 o 
   4   9   4     3265.96     3590.35    403.83 o 
   5   9   4      507.48      308.72    214.57 o 
   6   9   4      591.78      673.12    220.66 o 
  -6  10   4     1359.24     1557.75    494.40 o 
  -5  10   4     4876.69     4424.00    509.16 o 
  -4  10   4     3272.63     3316.69    411.30 o 
  -3  10   4    19479.71    17196.64   1071.41 o 
  -2  10   4     2000.52     2190.89    188.46 o 
  -1  10   4     6925.88     7057.08    414.23 o 
   0  10   4    23740.94    25774.61   1373.87 o 
   1  10   4       49.79       18.27    100.10 o 
   2  10   4    10607.19     9198.85    584.73 o 
   3  10   4     5847.16     5310.07    432.48 o 
   4  10   4      191.10      311.31    223.72 o 
   5  10   4       16.45      297.42    232.79 o 
   6  10   4     7972.23     8060.69    669.33 o 
  -6  11   4     1350.93     1805.11    397.46 o 
  -5  11   4      290.57      566.42    291.78 o 
  -4  11   4      504.48      746.67    265.81 o 
  -3  11   4     2997.30     3455.15    325.01 o 
  -2  11   4     2710.52     2539.19    218.85 o 
  -1  11   4      575.25      675.61    102.19 o 
   0  11   4     2170.03     2629.48    200.55 o 
   1  11   4    14208.43    15278.45    950.40 o 
   2  11   4     2705.94     2874.09    279.62 o 
   3  11   4     6975.00     6155.02    494.98 o 
   4  11   4     1667.40     1889.99    259.21 o 
   5  11   4     2726.72     2240.52    300.35 o 
   6  11   4       25.76      -65.73    206.13 o 
  -6  12   4      159.58      264.14    336.81 o 
  -5  12   4     5296.96     5997.13    643.96 o 
  -4  12   4     4067.45     4707.13    604.59 o 
  -3  12   4       18.69      197.03    223.13 o 
  -2  12   4     1513.45     1703.30    212.65 o 
  -1  12   4     7017.32     7332.62    436.60 o 
   0  12   4     2846.05     3630.92    251.57 o 
   1  12   4     4107.73     4518.45    369.02 o 
   2  12   4      375.62      489.95    165.14 o 
   3  12   4        0.90       43.16    163.95 o 
   4  12   4      256.97      320.32    196.03 o 
   5  12   4     4207.38     4519.19    434.13 o 
   6  12   4      678.06      815.22    266.80 o 
  -6  13   4      745.42      957.09    400.62 o 
  -5  13   4      736.29     1051.99    335.85 o 
  -4  13   4      176.13       51.62    434.64 o 
  -3  13   4     3124.27     3005.73    393.63 o 
  -2  13   4        1.55       73.98    156.51 o 
  -1  13   4     9221.67    10229.84    591.91 o 
   0  13   4       37.41      121.92    125.86 o 
   1  13   4     1643.65     1840.89    201.17 o 
   2  13   4       51.83      164.40    165.79 o 
   3  13   4      107.43       34.66    180.55 o 
   4  13   4     4131.74     3091.09    339.13 o 
   5  13   4     2359.24     2007.93    300.58 o 
   6  13   4      639.38      166.50    313.85 o 
  -6  14   4      481.65     1274.34    408.08 o 
  -5  14   4      829.16     1121.96    375.51 o 
  -4  14   4      868.17     1092.46    340.94 o 
  -3  14   4     3470.51     3505.75    550.37 o 
  -2  14   4    11381.80    10026.04    759.13 o 
  -1  14   4    12126.05    11629.74    752.91 o 
   0  14   4    14161.03    16189.70   1282.19 o 
   1  14   4    12059.13    13421.62   1198.52 o 
   2  14   4      156.52      105.78    193.20 o 
   3  14   4       84.45      239.90    202.27 o 
   4  14   4     6059.59     5837.48    499.94 o 
   5  14   4      494.05      357.61    261.27 o 
  -5  15   4     2173.40     2400.46    439.93 o 
  -4  15   4        2.41     -149.10    394.85 o 
  -3  15   4     1138.76      987.98    433.18 o 
  -2  15   4     1031.29     1154.89    221.86 o 
  -1  15   4       85.64      512.21    179.18 o 
   0  15   4      527.78      630.11    167.53 o 
   1  15   4       27.79       13.93    170.92 o 
   2  15   4      180.86      330.26    202.99 o 
   3  15   4     4412.71     4188.32    601.26 o 
   4  15   4     2088.02     2374.20    393.74 o 
   5  15   4       61.48      352.35    307.00 o 
  -5  16   4     1992.47     2732.51    471.90 o 
  -4  16   4     6510.21     6562.92    946.24 o 
  -3  16   4      470.40      862.04    329.44 o 
  -2  16   4     1423.02     1626.99    263.12 o 
  -1  16   4      154.08      190.81    191.28 o 
   0  16   4       10.26       13.47    174.57 o 
   1  16   4       27.39      -77.05    189.54 o 
   2  16   4       78.11      -57.97    217.37 o 
   3  16   4     4579.84     4216.57    413.13 o 
   4  16   4       28.00     -125.88    288.62 o 
   5  16   4     2254.18     2523.35    437.40 o 
  -5  17   4      418.90      579.87    384.19 o 
  -4  17   4       58.23     -388.08    348.28 o 
  -3  17   4     7273.17     6709.82    918.98 o 
  -2  17   4      591.85      404.24    313.69 o 
  -1  17   4     6584.71     7524.68    708.55 o 
   0  17   4     1446.06     1808.57    232.97 o 
   1  17   4      163.87      180.84    248.98 o 
   2  17   4     2348.87     2552.93    350.79 o 
   3  17   4     1993.27     1898.86    348.33 o 
   4  17   4      330.65      396.54    298.50 o 
  -4  18   4       19.08     -253.88    372.85 o 
  -3  18   4      344.33      190.12    344.22 o 
  -2  18   4      719.83      358.04    351.82 o 
  -1  18   4     1867.64     1625.39    263.79 o 
   0  18   4     2280.42     3274.71    382.45 o 
   1  18   4      259.68      509.78    281.29 o 
   2  18   4     1586.77     2163.36    334.12 o 
   3  18   4     1602.20     1390.19    350.94 o 
   4  18   4      901.31     1060.54    337.76 o 
  -4  19   4      556.72     1086.17    422.80 o 
  -3  19   4     1797.88     2351.00    692.33 o 
  -2  19   4     1092.31      509.58    376.37 o 
  -1  19   4      383.34       26.42    247.33 o 
   0  19   4      910.51     1394.71    287.53 o 
   1  19   4     3002.59     4146.51    621.56 o 
   2  19   4      380.31      433.91    326.93 o 
   3  19   4     1645.67     1603.91    376.78 o 
  -3  20   4      257.47     -287.51    425.60 o 
  -2  20   4     1900.25     3110.80   1509.87 o 
  -1  20   4     3783.40     5557.69   1109.47 o 
   0  20   4     8576.92    10157.89   1468.73 o 
   1  20   4     1758.22     1730.39    526.03 o 
   2  20   4      101.33     -318.61    559.26 o 
   3  20   4        5.24     -218.47    600.94 o 
  -2  21   4      505.38      -30.19    526.17 o 
  -1  21   4     1582.86     1483.30   1071.59 o 
   0  21   4      690.57      652.56    458.10 o 
   1  21   4     1493.35     1205.10    542.21 o 
   2  21   4      297.30       16.23    391.56 o 
  -1  22   4       14.77     -454.44    469.64 o 
   0  22   4       56.70      -37.70    502.54 o 
   1  22   4      106.03      -52.76    538.42 o 
  -7   1   5     1870.43     2003.63    320.91 o 
  -6   1   5      493.35      508.92    192.79 o 
  -5   1   5       69.15      -21.42    132.16 o 
  -4   1   5    11863.22    12706.86   1626.91 o 
  -3   1   5      304.78      303.13    207.55 o 
  -2   1   5    42526.66    42405.95   3698.75 o 
  -1   1   5    93627.62    93484.46   5614.73 o 
   0   1   5      472.69      559.03     56.15 o 
   1   1   5    26750.77    30225.34   1900.50 o 
   2   1   5     1473.61     1560.32    115.53 o 
   3   1   5       15.26      117.85     56.86 o 
   4   1   5      181.58      191.85    100.53 o 
   5   1   5       62.16     -236.30    183.90 o 
   6   1   5      461.42      848.77    264.97 o 
   7   1   5      171.75      552.37    326.16 o 
  -7   2   5       10.53       75.56    245.74 o 
  -6   2   5      175.42      123.06    174.81 o 
  -5   2   5     8226.70     7690.30    731.77 o 
  -4   2   5      995.43     1100.49    149.63 o 
  -3   2   5    14633.29    14188.32   1271.29 o 
  -2   2   5    39135.02    39973.46   3491.18 o 
  -1   2   5    35879.11    38441.16   2323.44 o 
   0   2   5     1109.68     1282.77     88.99 o 
   1   2   5   100240.11   105552.48   6620.79 o 
   2   2   5    33595.41    34530.95   2169.40 o 
   3   2   5     4218.38     4000.04    270.82 o 
   4   2   5     1618.07     1756.76    176.17 o 
   5   2   5     1188.93     1664.56    271.41 o 
   6   2   5      817.16     1223.43    290.09 o 
   7   2   5      131.36      684.33    316.58 o 
  -7   3   5      138.82       64.50    225.70 o 
  -6   3   5      185.27      307.66    202.46 o 
  -5   3   5       21.30      -58.90    245.89 o 
  -4   3   5    16290.48    15088.67   1116.07 o 
  -3   3   5     1899.13     1909.30    192.27 o 
  -2   3   5    23519.29    20922.86   1276.54 o 
  -1   3   5    10546.24    10809.08    600.43 o 
   0   3   5    15696.27    15290.23    840.25 o 
   1   3   5    19256.31    21164.02   1333.97 o 
   2   3   5    27830.22    30401.40   2231.07 o 
   3   3   5       62.51      152.51     84.71 o 
   4   3   5     3657.50     3480.46    295.75 o 
   5   3   5      320.24      447.25    327.80 o 
   6   3   5      528.95      666.58    353.02 o 
   7   3   5        5.70      282.05    283.62 o 
  -7   4   5       48.52      -91.50    235.50 o 
  -6   4   5       20.34      245.85    206.45 o 
  -5   4   5     9942.74     9828.33    919.67 o 
  -4   4   5      339.12      396.02    119.67 o 
  -3   4   5    11494.75    10809.62    800.06 o 
  -2   4   5      257.03      564.31     73.40 o 
  -1   4   5     2452.76     2703.19    165.27 o 
   0   4   5     8465.56     9170.37    493.79 o 
   1   4   5    20468.07    20070.61   1447.77 o 
   2   4   5     3905.24     3441.64    338.58 o 
   3   4   5    13618.10    13920.99   1036.71 o 
   4   4   5      161.55      211.06    114.18 o 
   5   4   5      578.06      684.68    159.18 o 
   6   4   5      595.36      761.79    269.70 o 
   7   4   5       84.36       63.63    306.49 o 
  -7   5   5       68.56       -6.70    326.49 o 
  -6   5   5      399.33      735.80    232.04 o 
  -5   5   5      223.67      353.25    181.56 o 
  -4   5   5     3635.41     3661.32    316.07 o 
  -3   5   5       19.72       58.69     84.68 o 
  -2   5   5    20091.90    18433.82   1129.77 o 
  -1   5   5     6923.66     7505.52    471.03 o 
   0   5   5    96993.61    98346.73   5747.41 o 
   1   5   5      122.65      183.95     67.67 o 
   2   5   5    13351.03    14394.26   1298.64 o 
   3   5   5     5303.58     4457.31    438.50 o 
   4   5   5     3495.63     3362.51    296.57 o 
   5   5   5     1051.66     1410.64    195.95 o 
   6   5   5     2180.54     2783.90    385.87 o 
   7   5   5        7.30      446.22    310.83 o 
  -6   6   5       62.57      106.55    337.71 o 
  -5   6   5     6860.56     6514.60    646.31 o 
  -4   6   5     1501.86     1690.55    173.29 o 
  -3   6   5     4586.23     4887.61    337.85 o 
  -2   6   5        8.46      249.93     76.70 o 
  -1   6   5     6117.65     5293.06    307.70 o 
   0   6   5    13618.88    13759.58    742.89 o 
   1   6   5    18600.80    18899.01   1148.21 o 
   2   6   5    22719.05    21240.20   1902.93 o 
   3   6   5     1353.36      918.07    163.16 o 
   4   6   5       75.29      216.31    127.86 o 
   5   6   5     2033.01     1885.92    222.30 o 
   6   6   5        9.08     -344.71    229.81 o 
   7   6   5       47.86      308.46    298.77 o 
  -6   7   5     3335.11     2599.67    536.67 o 
  -5   7   5      458.08      582.78    179.97 o 
  -4   7   5     4579.34     4585.93    334.95 o 
  -3   7   5     1128.66     1224.03    138.22 o 
  -2   7   5    27433.66    24216.41   1481.00 o 
  -1   7   5    12126.33    11637.06    650.61 o 
   0   7   5     4123.99     4235.51    251.72 o 
   1   7   5    43038.20    43568.80   3582.92 o 
   2   7   5    21711.09    20293.67   1470.02 o 
   3   7   5     1094.25     1153.24    202.60 o 
   4   7   5     1799.53     1943.37    271.80 o 
   5   7   5       68.99       64.14    162.02 o 
   6   7   5      501.38      609.03    279.86 o 
   7   7   5      433.28      623.28    375.61 o 
  -7   8   5        3.71     -118.50    347.92 o 
  -6   8   5       17.20      122.93    284.75 o 
  -5   8   5      516.84      547.73    265.42 o 
  -4   8   5     3249.54     3413.71    315.02 o 
  -3   8   5    28847.92    26505.80   1626.93 o 
  -2   8   5      427.82      487.17    119.68 o 
  -1   8   5    10089.58     9630.10    547.30 o 
   0   8   5     2328.27     2128.15    153.73 o 
   1   8   5     7537.27     7884.09    492.65 o 
   2   8   5    19196.30    17814.17   1088.97 o 
   3   8   5     7482.97     6606.62    638.85 o 
   4   8   5     1822.73     2085.66    348.35 o 
   5   8   5       56.11      -59.94    161.49 o 
   6   8   5      879.78      568.58    270.12 o 
  -7   9   5     2577.58     3360.73    519.76 o 
  -6   9   5      648.86      313.38    320.31 o 
  -5   9   5     1587.10     1721.29    330.81 o 
  -4   9   5     2660.64     3038.11    377.77 o 
  -3   9   5      423.85      523.08    128.79 o 
  -2   9   5     2352.04     2157.78    211.25 o 
  -1   9   5    66573.02    66139.00   3619.60 o 
   0   9   5      713.47      782.52    118.20 o 
   1   9   5    11103.06    10204.05    646.17 o 
   2   9   5     9046.14     8372.65    529.30 o 
   3   9   5     2887.46     2304.17    352.58 o 
   4   9   5     8627.21     7787.68    754.34 o 
   5   9   5     1753.43     1693.10    290.72 o 
   6   9   5      128.80     -117.35    211.54 o 
  -6  10   5     6095.63     6586.84    728.77 o 
  -5  10   5      167.29       84.05    284.47 o 
  -4  10   5      857.53      619.36    267.89 o 
  -3  10   5      827.60      788.09    178.32 o 
  -2  10   5     1398.72     1685.38    166.88 o 
  -1  10   5      284.54      328.24     82.77 o 
   0  10   5    19299.28    20649.07   1101.57 o 
   1  10   5    16269.72    17426.97   1079.71 o 
   2  10   5      462.05      547.22    108.18 o 
   3  10   5      279.06      606.84    166.61 o 
   4  10   5     3204.31     3594.75    724.84 o 
   5  10   5       94.46       87.64    235.57 o 
   6  10   5       11.82       49.92    212.02 o 
  -6  11   5       33.35      189.16    408.11 o 
  -5  11   5     2308.73     2561.59    403.08 o 
  -4  11   5     1340.75     1274.59    302.59 o 
  -3  11   5      823.64     1346.71    264.45 o 
  -2  11   5    10059.59     8547.19    638.62 o 
  -1  11   5     1808.44     2048.41    161.90 o 
   0  11   5       21.11        1.15    106.15 o 
   1  11   5    30423.93    33540.49   2035.41 o 
   2  11   5     5102.59     4642.74    386.88 o 
   3  11   5        9.15     -193.99    156.31 o 
   4  11   5      750.91      891.61    205.89 o 
   5  11   5     1065.03     1155.72    255.37 o 
   6  11   5      668.33      646.96    264.64 o 
  -6  12   5      930.37      451.82    344.10 o 
  -5  12   5     2896.05     2869.48    510.87 o 
  -4  12   5     1724.93     1743.11    350.09 o 
  -3  12   5     1391.79     1131.83    224.31 o 
  -2  12   5      633.08      594.33    161.30 o 
  -1  12   5      509.31      551.10    109.86 o 
   0  12   5     2800.03     3156.74    232.10 o 
   1  12   5    16579.49    20425.03   1577.33 o 
   2  12   5       76.01       24.26    153.13 o 
   3  12   5     2387.75     2127.40    332.20 o 
   4  12   5      129.10      111.52    195.66 o 
   5  12   5      296.42      171.30    227.10 o 
   6  12   5      413.47      277.84    220.40 o 
  -6  13   5       35.46       47.46    368.82 o 
  -5  13   5      217.06       80.64    446.59 o 
  -4  13   5     1955.89     2421.54    483.76 o 
  -3  13   5      539.83      777.26    270.70 o 
  -2  13   5     2663.81     2077.61    244.85 o 
  -1  13   5     3368.49     3867.43    305.51 o 
   0  13   5    11856.25    13093.48    793.48 o 
   1  13   5     8864.02    10148.24    663.35 o 
   2  13   5     5756.07     5817.89    564.25 o 
   3  13   5    13170.82    11080.04    826.62 o 
   4  13   5      605.90      786.61    232.14 o 
   5  13   5      104.61      157.82    234.75 o 
   6  13   5      381.39      376.68    220.30 o 
  -6  14   5      391.75      429.28    386.41 o 
  -5  14   5        8.19     -105.91    342.15 o 
  -4  14   5       54.87       -3.38    289.71 o 
  -3  14   5     2150.58     2071.27    360.10 o 
  -2  14   5       58.67     -117.85    173.80 o 
  -1  14   5     2422.89     3055.59    332.19 o 
   0  14   5     6194.42     7805.40    747.13 o 
   1  14   5      400.15      417.32    166.09 o 
   2  14   5      613.29      710.83    348.12 o 
   3  14   5     4144.86     4107.90    385.40 o 
   4  14   5      588.94      567.60    223.10 o 
   5  14   5       55.82      -20.13    239.90 o 
  -5  15   5       11.19      463.57    608.38 o 
  -4  15   5     3359.19     3392.41    489.02 o 
  -3  15   5      971.39      660.35    312.64 o 
  -2  15   5    16080.06    13891.23   1242.05 o 
  -1  15   5     8514.82     8015.30    561.34 o 
   0  15   5      314.93     -128.13    151.45 o 
   1  15   5      645.28      636.13    281.82 o 
   2  15   5     2436.46     2627.03    306.82 o 
   3  15   5       14.05     -147.10    203.78 o 
   4  15   5     8943.37     8914.91    702.33 o 
   5  15   5     1796.70     1596.67    365.96 o 
  -5  16   5      124.26      389.38    382.46 o 
  -4  16   5     2069.33     2341.04    449.04 o 
  -3  16   5     3498.27     2840.60    448.21 o 
  -2  16   5     2362.23     2604.68    321.52 o 
  -1  16   5      365.42      647.51    209.82 o 
   0  16   5       50.52      -51.65    178.11 o 
   1  16   5     1950.06     2132.87    344.74 o 
   2  16   5     3522.94     3858.27    477.97 o 
   3  16   5      342.43      636.46    298.08 o 
   4  16   5      585.57      526.71    253.11 o 
   5  16   5      286.06      242.98    317.44 o 
  -5  17   5      784.57     1135.48    417.67 o 
  -4  17   5      806.78      524.88    468.31 o 
  -3  17   5       51.72      209.11    356.22 o 
  -2  17   5     2298.57     2078.42    301.69 o 
  -1  17   5     4131.18     4171.51    373.66 o 
   0  17   5     2129.50     2523.09    270.57 o 
   1  17   5     1783.66     2344.24    549.04 o 
   2  17   5     6953.49     7736.06    847.66 o 
   3  17   5      987.47     1424.60    275.48 o 
   4  17   5      263.93      465.25    435.08 o 
  -4  18   5      342.02      445.13    540.60 o 
  -3  18   5      882.18      951.29    370.48 o 
  -2  18   5     1021.62     1549.88    390.73 o 
  -1  18   5       16.86     -298.32    224.33 o 
   0  18   5      213.81      162.66    224.70 o 
   1  18   5      100.39      585.53    273.13 o 
   2  18   5     1018.75     1070.81    294.21 o 
   3  18   5        8.28       46.78    283.35 o 
   4  18   5     3225.76     3600.35    514.22 o 
  -4  19   5      275.69     -288.83    429.68 o 
  -3  19   5      274.99      -92.97    370.00 o 
  -2  19   5      254.35     -231.47    371.99 o 
  -1  19   5     3356.17     3601.67    635.89 o 
   0  19   5     1161.99     1362.35    284.13 o 
   1  19   5    14430.16    19180.96   1728.56 o 
   2  19   5     1572.02     1670.17    377.27 o 
   3  19   5      857.66      667.79    342.67 o 
  -3  20   5      325.77      292.01    393.28 o 
  -2  20   5      472.89     -141.96    415.69 o 
  -1  20   5      553.79      186.35    278.40 o 
   0  20   5     2588.70     3240.52    562.09 o 
   1  20   5     2064.62     2639.15    486.82 o 
   2  20   5       39.49      103.99    595.11 o 
   3  20   5      720.38      143.43    352.25 o 
  -2  21   5        3.08     -892.45    594.97 o 
  -1  21   5     1771.24     1303.42    381.46 o 
   0  21   5      510.41     -145.76    357.59 o 
   1  21   5      232.21      536.67    516.84 o 
   2  21   5      616.33      866.95    541.33 o 
  -1  22   5        0.72     -650.37    492.80 o 
   0  22   5      136.10      -85.39    926.41 o 
   1  22   5     1034.10      643.65    571.07 o 
  -7   0   6      193.07      186.57    326.20 o 
  -6   0   6      173.31       10.20    231.46 o 
  -5   0   6      576.14      152.46    283.05 o 
  -4   0   6      243.47      180.74    240.20 o 
  -3   0   6    49909.31    50504.15   6242.95 o 
  -2   0   6    16316.71    19021.23   2372.59 o 
  -1   0   6    63383.07    67791.80   4671.01 o 
   0   0   6      687.63      536.27     86.27 o 
   1   0   6    15949.51    19294.57   1724.05 o 
   2   0   6    31052.77    31510.03   2808.83 o 
   3   0   6     8939.76     9203.65    835.33 o 
   4   0   6    16741.39    18421.81   1654.96 o 
   5   0   6     3696.30     4147.29    652.69 o 
   6   0   6      273.40      274.89    369.34 o 
   7   0   6     6522.35     8020.28   1202.47 o 
  -7   1   6        2.77     -220.38    215.37 o 
  -6   1   6        9.82      -63.44    168.93 o 
  -5   1   6     1097.60      846.19    196.04 o 
  -4   1   6      201.04      217.52    158.70 o 
  -3   1   6    19477.57    20131.62   1787.12 o 
  -2   1   6    47304.23    46271.50   4037.52 o 
  -1   1   6    83744.78    83381.56   4063.62 o 
   0   1   6    10639.23    11471.55    733.58 o 
   1   1   6      961.69     1233.26     94.98 o 
   2   1   6    44714.00    48234.98   3026.74 o 
   3   1   6     1721.88     1758.13    134.77 o 
   4   1   6      537.76      510.76    114.77 o 
   5   1   6     1735.04     1717.32    366.28 o 
   6   1   6       46.32     -154.43    230.83 o 
   7   1   6       16.39      277.88    302.08 o 
  -7   2   6      388.06      429.16    262.65 o 
  -6   2   6     1342.02     1494.24    263.21 o 
  -5   2   6      927.32     1414.20    179.22 o 
  -4   2   6     6993.85     6348.98    501.65 o 
  -3   2   6     1719.29     1750.94    231.86 o 
  -2   2   6    14505.78    13573.75    948.57 o 
  -1   2   6     9945.14    10610.17    656.00 o 
   0   2   6     5543.12     5218.94    294.48 o 
   1   2   6      662.82      898.27     77.50 o 
   2   2   6     4977.66     4078.85    271.14 o 
   3   2   6     2433.27     2240.36    165.33 o 
   4   2   6     3625.76     3622.99    304.36 o 
   5   2   6    10473.77    11816.00   1134.62 o 
   6   2   6     6526.68     7506.58    779.14 o 
   7   2   6     3086.81     3183.41    479.55 o 
  -7   3   6        0.68     -158.75    223.58 o 
  -6   3   6       29.32       78.41    197.64 o 
  -5   3   6     3954.50     4379.69    372.70 o 
  -4   3   6     2318.74     2536.15    238.72 o 
  -3   3   6     9323.28     9406.14    865.09 o 
  -2   3   6       96.98       76.91     83.67 o 
  -1   3   6    34435.48    38319.91   2319.43 o 
   0   3   6    40665.71    46162.20   2787.91 o 
   1   3   6   239579.47   254731.48  15932.01 o 
   2   3   6     2417.94     2529.89    179.95 o 
   3   3   6    12010.46    12660.82    808.03 o 
   4   3   6     2237.33     2062.12    204.02 o 
   5   3   6      305.03      318.52    212.75 o 
   6   3   6        3.64     -136.56    245.04 o 
   7   3   6      199.99      194.47    324.34 o 
  -7   4   6     3086.82     3117.02    410.40 o 
  -6   4   6      144.20      290.54    212.88 o 
  -5   4   6       46.28      137.54    164.03 o 
  -4   4   6    15458.54    14513.39   1077.91 o 
  -3   4   6     2389.15     2217.58    181.08 o 
  -2   4   6     8350.26     7726.30    487.53 o 
  -1   4   6     7450.43     6796.57    428.59 o 
   0   4   6   145514.45   147233.11   7185.26 o 
   1   4   6     4746.94     5117.54    337.84 o 
   2   4   6    28715.03    29389.35   2154.38 o 
   3   4   6     1399.73     1926.71    181.94 o 
   4   4   6     1612.52     1859.47    197.54 o 
   5   4   6     2749.68     2853.41    277.68 o 
   6   4   6     7707.49     8301.09    846.87 o 
   7   4   6     4207.43     5174.15    632.80 o 
  -6   5   6       86.79      260.93    214.89 o 
  -5   5   6        7.09       90.30    164.19 o 
  -4   5   6      507.25      462.43    128.95 o 
  -3   5   6     2445.95     2289.97    186.90 o 
  -2   5   6    58091.91    54857.61   3318.67 o 
  -1   5   6   108766.39   109336.92   7570.61 o 
   0   5   6      122.99      359.79     61.71 o 
   1   5   6      338.80      485.28    115.83 o 
   2   5   6     1998.17     2060.69    231.60 o 
   3   5   6     1129.89      929.48    129.71 o 
   4   5   6      323.28      358.55    127.45 o 
   5   5   6      315.26      292.29    160.17 o 
   6   5   6      587.82     1096.51    296.68 o 
   7   5   6      260.34      469.70    327.44 o 
  -6   6   6     2102.78     2961.14    571.65 o 
  -5   6   6       28.73      -94.42    152.71 o 
  -4   6   6     3906.86     3806.79    286.82 o 
  -3   6   6     3344.07     3055.49    232.94 o 
  -2   6   6    34620.52    32303.35   1965.02 o 
  -1   6   6    18568.95    18938.28   1308.41 o 
   0   6   6    54578.25    55243.67   2915.98 o 
   1   6   6     7364.56     7548.90    562.98 o 
   2   6   6    13983.85    12823.81   1170.33 o 
   3   6   6     2685.23     2332.82    269.47 o 
   4   6   6     2213.13     2553.27    248.07 o 
   5   6   6     5593.48     6049.97    503.39 o 
   6   6   6     1505.51     1873.35    482.74 o 
   7   6   6     1548.27     1905.38    375.09 o 
  -7   7   6        0.64     -434.95    325.35 o 
  -6   7   6      755.24      255.80    912.71 o 
  -5   7   6     1917.63     2264.82    269.91 o 
  -4   7   6     1441.01     1485.35    173.39 o 
  -3   7   6    13900.55    13143.88    827.04 o 
  -2   7   6     8945.04     9270.12    584.56 o 
  -1   7   6     6808.14     7149.95    411.06 o 
   0   7   6    29143.24    32531.94   1720.00 o 
   1   7   6     3402.43     3594.67    247.49 o 
   2   7   6    47826.12    47618.26   4219.05 o 
   3   7   6     7731.92     7367.61    704.31 o 
   4   7   6     3159.53     3465.75    314.96 o 
   5   7   6      433.82      497.82    165.22 o 
   6   7   6       31.13      -90.29    262.42 o 
  -7   8   6        1.43      -86.68    354.39 o 
  -6   8   6      254.51       70.85    460.73 o 
  -5   8   6      228.94      415.50    267.31 o 
  -4   8   6      511.08      390.65    153.20 o 
  -3   8   6     6142.55     5005.37    352.15 o 
  -2   8   6      451.34      426.83     90.62 o 
  -1   8   6    32835.98    32524.06   1783.34 o 
   0   8   6     9434.63     9590.21    529.98 o 
   1   8   6       45.00       54.52     80.77 o 
   2   8   6    66165.18    59579.73   5271.96 o 
   3   8   6     1707.63     1967.71    257.61 o 
   4   8   6     6624.62     6740.35    671.20 o 
   5   8   6     1014.17     1055.93    204.14 o 
   6   8   6     1291.16     1125.35    308.44 o 
  -7   9   6        8.48      122.85    343.92 o 
  -6   9   6       35.57      132.61    312.22 o 
  -5   9   6       73.22     -115.61    444.70 o 
  -4   9   6      383.70      422.63    236.04 o 
  -3   9   6        5.17      149.70    119.64 o 
  -2   9   6    12543.62    10945.16    621.44 o 
  -1   9   6     5203.52     4858.58    296.42 o 
   0   9   6    33512.54    38360.16   2012.46 o 
   1   9   6    21087.51    20549.22   1241.77 o 
   2   9   6     2508.05     2252.47    182.36 o 
   3   9   6     1872.25     2001.86    277.62 o 
   4   9   6      825.66      661.49    219.51 o 
   5   9   6       10.27      113.14    183.87 o 
   6   9   6        0.77     -126.33    200.49 o 
  -6  10   6     2787.30     2485.63    421.69 o 
  -5  10   6     3534.45     3482.10    536.52 o 
  -4  10   6     2733.43     2710.24    382.72 o 
  -3  10   6     3537.92     3403.43    325.82 o 
  -2  10   6    19419.52    17206.79   1067.94 o 
  -1  10   6     8498.86     8634.31    501.99 o 
   0  10   6     1566.57     1563.52    148.56 o 
   1  10   6    13964.67    13615.71    842.92 o 
   2  10   6     2162.54     2038.24    223.79 o 
   3  10   6     3028.73     2953.49    435.70 o 
   4  10   6     3703.28     3289.58    392.67 o 
   5  10   6      255.21      345.56    191.17 o 
   6  10   6     3857.77     3470.68    373.75 o 
  -6  11   6      279.52       99.69    375.03 o 
  -5  11   6      419.36      679.64    315.66 o 
  -4  11   6      256.75      237.46    272.05 o 
  -3  11   6     4431.98     4170.25    384.17 o 
  -2  11   6      708.35      555.21    130.24 o 
  -1  11   6    21879.40    21262.13   1185.14 o 
   0  11   6    10105.36    12100.95    704.38 o 
   1  11   6    17685.73    19888.50   1224.91 o 
   2  11   6     1647.69     1415.51    215.53 o 
   3  11   6      210.12      -29.37    256.82 o 
   4  11   6       17.44      -73.43    188.71 o 
   5  11   6      305.80      428.00    258.83 o 
   6  11   6        0.31       82.46    219.57 o 
  -6  12   6      745.43     1198.47    643.65 o 
  -5  12   6      160.41      309.06    334.21 o 
  -4  12   6     4740.32     5090.22    566.91 o 
  -3  12   6     3177.91     2675.38    473.45 o 
  -2  12   6     1993.47     2255.15    234.87 o 
  -1  12   6     3501.28     3627.00    286.35 o 
   0  12   6     1843.73     2295.18    287.35 o 
   1  12   6     9203.15    10767.41    882.12 o 
   2  12   6     4253.27     4587.89    453.79 o 
   3  12   6     1331.78     1076.72    206.67 o 
   4  12   6     4675.32     4280.92    396.59 o 
   5  12   6     2008.38     2104.25    297.80 o 
   6  12   6      527.38      320.92    226.23 o 
  -6  13   6       44.47      -29.99    376.67 o 
  -5  13   6     1490.99     2019.62    421.79 o 
  -4  13   6     3787.05     3650.24    488.59 o 
  -3  13   6     7146.07     6691.26    664.86 o 
  -2  13   6    10582.70    10066.19    753.58 o 
  -1  13   6     7363.00     7708.74    528.91 o 
   0  13   6      583.70      492.17    145.12 o 
   1  13   6      490.38      852.01    224.47 o 
   2  13   6     6363.28     6659.37    541.84 o 
   3  13   6     1174.36     1434.45    240.92 o 
   4  13   6     2247.17     2093.60    289.08 o 
   5  13   6      293.64       33.98    233.21 o 
  -5  14   6      429.54      -41.79    358.71 o 
  -4  14   6      381.88      391.50    417.73 o 
  -3  14   6      657.34      596.80    289.64 o 
  -2  14   6     2586.08     2333.19    276.22 o 
  -1  14   6    40718.73    39348.04   2389.45 o 
   0  14   6     3690.32     4189.62    313.03 o 
   1  14   6     2580.37     3729.92    473.54 o 
   2  14   6        2.48       89.99    257.40 o 
   3  14   6     9240.28     8765.41   1098.74 o 
   4  14   6      223.42      284.90    216.65 o 
   5  14   6     5153.15     5300.38    493.29 o 
  -5  15   6      259.41      239.74    889.68 o 
  -4  15   6      935.28     1409.47    398.64 o 
  -3  15   6     1946.21     1320.83    339.17 o 
  -2  15   6     2156.75     2116.63    279.43 o 
  -1  15   6       39.25      109.29    171.29 o 
   0  15   6    13902.41    15100.93    960.17 o 
   1  15   6     3262.81     3592.73    395.68 o 
   2  15   6     4614.54     5111.84    577.76 o 
   3  15   6      267.05      140.26    217.02 o 
   4  15   6      498.72      264.72    276.77 o 
   5  15   6       11.73      217.20    248.46 o 
  -5  16   6       35.56       18.09    803.83 o 
  -4  16   6      772.79      431.15    369.88 o 
  -3  16   6     9085.15    10022.42   1741.76 o 
  -2  16   6     2975.03     3332.89    825.15 o 
  -1  16   6     2988.37     2878.72    485.13 o 
   0  16   6      562.79      180.45    185.67 o 
   1  16   6      442.72      427.36    283.02 o 
   2  16   6     5385.22     5912.84   1101.52 o 
   3  16   6        1.76      150.15    286.45 o 
   4  16   6     1197.65     1091.25    272.33 o 
   5  16   6       13.34      378.90    339.96 o 
  -4  17   6      524.83     1018.78    389.18 o 
  -3  17   6     2406.31     1813.75    411.78 o 
  -2  17   6     3377.07     4096.38    420.27 o 
  -1  17   6    10018.27     9861.97    680.10 o 
   0  17   6       63.23      261.74    199.54 o 
   1  17   6     2112.94     2689.47    810.29 o 
   2  17   6      858.00     1045.04    283.59 o 
   3  17   6      921.45      770.91    267.73 o 
   4  17   6      766.63      628.27    308.19 o 
  -4  18   6      167.61       -3.94    380.86 o 
  -3  18   6      224.35     -392.00    348.66 o 
  -2  18   6     4044.91     4335.09    773.96 o 
  -1  18   6      289.92      -85.14    231.74 o 
   0  18   6      760.93      453.66    242.94 o 
   1  18   6        7.89      -82.09    284.66 o 
   2  18   6       52.32      -65.51    271.52 o 
   3  18   6       99.46        5.57    254.33 o 
   4  18   6      683.35      436.61    329.25 o 
  -4  19   6       66.49      -93.60    395.14 o 
  -3  19   6      115.15     -169.37    689.71 o 
  -2  19   6       66.63        0.78    380.17 o 
  -1  19   6      734.70      559.25    270.88 o 
   0  19   6      260.01     -193.68    248.77 o 
   1  19   6     1162.94      955.88    384.54 o 
   2  19   6        1.23     -210.92    266.35 o 
   3  19   6      133.60      439.54    321.35 o 
  -3  20   6        0.91     -468.77    477.78 o 
  -2  20   6      556.44      362.28    406.54 o 
  -1  20   6     2577.71     1848.86    543.08 o 
   0  20   6       67.40     -163.65    351.50 o 
   1  20   6     3701.45     3624.00    974.51 o 
   2  20   6     2210.94     1990.71    555.91 o 
   3  20   6      596.43      543.10    353.50 o 
  -2  21   6       12.98      -13.17    443.88 o 
  -1  21   6        8.39     -425.30    283.53 o 
   0  21   6       98.54      225.52    392.46 o 
   1  21   6      335.77      166.74    510.43 o 
   2  21   6     1439.60     1198.97    582.73 o 
  -1  22   6      504.81       65.73    471.35 o 
   0  22   6      463.34      113.11    563.49 o 
  -7   1   7       15.50     -165.31    205.58 o 
  -6   1   7     1443.94     1298.00    252.08 o 
  -5   1   7      128.80      111.30    255.07 o 
  -4   1   7    10885.32    10311.24    959.11 o 
  -3   1   7      730.34      719.37    224.02 o 
  -2   1   7     3808.09     2960.02    239.17 o 
  -1   1   7    90116.14    90212.47   4402.37 o 
   0   1   7    68918.05    69004.74   4958.05 o 
   1   1   7     5741.27     6523.34    423.11 o 
   2   1   7     5215.42     4905.61    320.56 o 
   3   1   7     1111.77     1364.75    115.39 o 
   4   1   7     9539.34     9632.36    731.40 o 
   5   1   7     3468.68     3904.21    447.52 o 
   6   1   7     4411.03     5236.73    588.72 o 
   7   1   7       89.36        7.91    453.00 o 
  -7   2   7     1244.04     1480.20    289.59 o 
  -6   2   7      398.89      283.30    336.11 o 
  -5   2   7       99.38       39.96    136.08 o 
  -4   2   7    17382.10    17298.70   2200.89 o 
  -3   2   7    28156.05    27678.14   2437.54 o 
  -2   2   7      247.34      409.35     96.35 o 
  -1   2   7     4138.74     3829.44    200.23 o 
   0   2   7      341.65      454.03     74.14 o 
   1   2   7    26866.24    27983.64   1764.02 o 
   2   2   7     4429.71     5052.96    334.35 o 
   3   2   7     6446.65     6939.08    452.45 o 
   4   2   7        0.14      104.96    112.21 o 
   5   2   7     1665.71     1959.83    393.68 o 
   6   2   7       24.13        5.46    259.54 o 
   7   2   7       40.02      170.79    305.03 o 
  -7   3   7     1837.16     2147.85    330.37 o 
  -6   3   7     1057.96     1158.26    408.11 o 
  -5   3   7     5695.71     5783.91    478.94 o 
  -4   3   7     2632.27     2297.94    314.01 o 
  -3   3   7     5994.71     5730.00    441.96 o 
  -2   3   7    49238.69    45608.34   3126.38 o 
  -1   3   7    36318.34    37262.75   2258.11 o 
   0   3   7     5300.40     5606.79    315.79 o 
   1   3   7       56.66      149.91     52.98 o 
   2   3   7        4.57      212.49     59.23 o 
   3   3   7      463.76      460.66     95.22 o 
   4   3   7     2847.84     2657.52    244.22 o 
   5   3   7     1189.19     1617.45    280.72 o 
   6   3   7      803.49      934.88    301.42 o 
   7   3   7       48.19       65.38    323.46 o 
  -6   4   7      197.09      399.83    215.55 o 
  -5   4   7     4319.34     4358.88    464.72 o 
  -4   4   7    16231.33    15141.45   1122.86 o 
  -3   4   7      916.34     1094.00    133.99 o 
  -2   4   7    13884.27    15031.09    926.96 o 
  -1   4   7      442.27      389.41     72.74 o 
   0   4   7       14.77      145.23     47.24 o 
   1   4   7    16894.10    16758.45   1061.47 o 
   2   4   7      312.83      274.97     63.70 o 
   3   4   7       12.65       40.93     94.82 o 
   4   4   7     1218.36     1221.91    163.39 o 
   5   4   7      151.47      173.75    217.90 o 
   6   4   7       51.55     -224.54    242.46 o 
   7   4   7      498.91      442.62    324.52 o 
  -6   5   7      138.88      106.59    209.98 o 
  -5   5   7     5092.58     5819.57    586.44 o 
  -4   5   7       57.62      -56.09    106.85 o 
  -3   5   7     8640.46     8222.06    605.55 o 
  -2   5   7     2351.33     2151.27    226.45 o 
  -1   5   7    51761.82    52027.55   3144.01 o 
   0   5   7     3403.15     3296.16    180.67 o 
   1   5   7    15498.63    15837.04   1006.21 o 
   2   5   7      144.05      230.61     64.22 o 
   3   5   7      228.66      153.99    101.77 o 
   4   5   7     4004.54     4021.49    347.14 o 
   5   5   7     2269.70     2512.96    263.81 o 
   6   5   7       91.10     -173.84    255.88 o 
   7   5   7      675.17      797.20    361.86 o 
  -7   6   7      127.92      286.55    556.78 o 
  -6   6   7      708.67      643.76   1045.06 o 
  -5   6   7       42.47       71.65    157.49 o 
  -4   6   7     6389.07     5849.27    408.49 o 
  -3   6   7     9167.12     7854.86    508.16 o 
  -2   6   7    20958.35    19016.23   1056.16 o 
  -1   6   7      677.03      859.75    116.76 o 
   0   6   7      472.61      546.04     78.21 o 
   1   6   7     5643.11     5945.14    459.16 o 
   2   6   7       97.89       38.14     63.82 o 
   3   6   7       64.04       13.88    113.50 o 
   4   6   7     5239.22     5301.35    443.26 o 
   5   6   7      843.28      687.99    181.70 o 
   6   6   7      288.39      -27.67    248.67 o 
  -7   7   7      264.93      449.40    357.21 o 
  -6   7   7      115.89      -29.71    491.34 o 
  -5   7   7     9195.96     8955.88    846.98 o 
  -4   7   7      861.44      834.03    200.66 o 
  -3   7   7       15.66       14.87     95.82 o 
  -2   7   7      537.93      896.34    158.86 o 
  -1   7   7     4465.15     4790.30    324.23 o 
   0   7   7      571.87      735.05     90.43 o 
   1   7   7     2711.68     2799.25    222.41 o 
   2   7   7     8875.93     9553.83    848.75 o 
   3   7   7     5297.68     5089.64    413.48 o 
   4   7   7      683.57      625.37    156.92 o 
   5   7   7        8.29     -121.41    163.14 o 
   6   7   7      710.49      796.17    292.77 o 
  -7   8   7      502.10     1358.19    554.45 o 
  -6   8   7      844.52     1227.14    575.88 o 
  -5   8   7      133.11      314.16    279.40 o 
  -4   8   7      849.91      932.91    205.09 o 
  -3   8   7     9682.52     8061.03    528.66 o 
  -2   8   7      424.40      519.64     94.15 o 
  -1   8   7      245.19      371.88    103.09 o 
   0   8   7    10841.12    11644.76    632.07 o 
   1   8   7      972.93      797.74    107.81 o 
   2   8   7       97.71      320.79    102.42 o 
   3   8   7     2003.15     2063.22    371.38 o 
   4   8   7     1626.41     1716.88    207.63 o 
   5   8   7     2723.80     2617.38    286.62 o 
   6   8   7      629.07      499.68    293.38 o 
  -6   9   7      913.80     1195.22    350.91 o 
  -5   9   7       98.72      -20.64    272.04 o 
  -4   9   7     8401.90     8367.27    798.33 o 
  -3   9   7     6737.76     5332.08    436.84 o 
  -2   9   7     6230.24     4861.87    342.61 o 
  -1   9   7    27437.73    25823.18   1581.10 o 
   0   9   7     1033.75     1076.38    120.04 o 
   1   9   7     1430.87     1598.41    153.53 o 
   2   9   7     2221.11     2415.95    241.98 o 
   3   9   7     2610.06     2476.39    329.21 o 
   4   9   7     5595.18     5032.03    432.03 o 
   5   9   7     4036.92     4626.50    422.35 o 
   6   9   7     2057.55     2176.86    390.98 o 
  -6  10   7      318.97      726.46    334.05 o 
  -5  10   7     1876.41     1787.14    539.15 o 
  -4  10   7       61.84     -230.10    472.68 o 
  -3  10   7    12977.24    11547.50    847.54 o 
  -2  10   7      199.43      268.65    143.27 o 
  -1  10   7      126.83      248.59    113.15 o 
   0  10   7     1240.11     1623.22    216.99 o 
   1  10   7     1113.79     1706.05    331.93 o 
   2  10   7     4590.39     4601.40    381.00 o 
   3  10   7    14345.61    11808.45    869.59 o 
   4  10   7       86.12      295.87    270.81 o 
   5  10   7       92.63      155.03    192.94 o 
   6  10   7     1076.45      997.67    248.64 o 
  -6  11   7     1629.27     1609.89    388.73 o 
  -5  11   7     1067.57     1457.15    377.94 o 
  -4  11   7       22.74       40.00    268.58 o 
  -3  11   7      871.63      612.89    184.31 o 
  -2  11   7    22965.46    21121.18   1554.90 o 
  -1  11   7    14253.88    14016.08    880.38 o 
   0  11   7     3043.31     3586.76    410.77 o 
   1  11   7     3845.83     3702.82    349.14 o 
   2  11   7      572.87      671.33    167.75 o 
   3  11   7     5601.46     4749.59    400.85 o 
   4  11   7     3052.69     2956.60    314.11 o 
   5  11   7        3.99      132.88    198.14 o 
   6  11   7     1483.91     2144.56    304.98 o 
  -6  12   7      658.93      876.91    400.36 o 
  -5  12   7     3215.73     3559.61    499.71 o 
  -4  12   7     5934.58     6309.71    661.03 o 
  -3  12   7     2781.80     3105.74    400.58 o 
  -2  12   7      199.76      108.99    145.51 o 
  -1  12   7     1100.25     1113.84    167.59 o 
   0  12   7     8383.41    10091.46    835.06 o 
   1  12   7    15950.47    16941.82   1041.13 o 
   2  12   7     6302.23     6631.39    539.82 o 
   3  12   7     1010.37      716.96    192.80 o 
   4  12   7     5419.33     4797.93    432.28 o 
   5  12   7     2862.26     2813.80    298.28 o 
   6  12   7      947.47      879.01    243.01 o 
  -6  13   7       11.06      126.88    397.00 o 
  -5  13   7      294.65      265.31    340.31 o 
  -4  13   7     2301.08     2159.79    396.50 o 
  -3  13   7      689.15      633.72    204.12 o 
  -2  13   7     8933.64     9087.16    638.08 o 
  -1  13   7    26648.07    24619.73   1504.79 o 
   0  13   7      682.50      841.62    154.96 o 
   1  13   7      628.22      648.02    161.34 o 
   2  13   7       46.73      193.74    181.98 o 
   3  13   7     5466.54     4992.58    447.45 o 
   4  13   7     4823.57     4515.78    422.02 o 
   5  13   7      776.68      664.51    253.30 o 
  -5  14   7      233.62      449.97    580.10 o 
  -4  14   7       59.22     -124.37    310.84 o 
  -3  14   7      742.57      254.56    282.67 o 
  -2  14   7    10802.12    10656.09    706.68 o 
  -1  14   7      489.55      704.06    175.16 o 
   0  14   7     1636.93     2129.46    303.05 o 
   1  14   7      185.32      189.64    173.29 o 
   2  14   7     6147.82     6100.64    506.32 o 
   3  14   7     3807.02     3482.34    353.89 o 
   4  14   7      798.03      890.73    242.71 o 
   5  14   7      756.32      715.93    272.12 o 
  -5  15   7     3758.36     3303.76    535.70 o 
  -4  15   7      344.22      508.34    486.38 o 
  -3  15   7     1539.93     1755.75    388.53 o 
  -2  15   7     5126.05     5457.35    425.09 o 
  -1  15   7      903.63     1035.38    210.20 o 
   0  15   7     3308.87     4129.98    475.53 o 
   1  15   7     2313.24     3230.81    529.47 o 
   2  15   7      201.71     -179.24    197.04 o 
   3  15   7       28.50      204.41    214.54 o 
   4  15   7     2511.10     1556.18    276.50 o 
   5  15   7     1709.13     1843.34    319.23 o 
  -5  16   7       71.64        7.27    391.45 o 
  -4  16   7     2327.59     2142.58    881.08 o 
  -3  16   7     9650.29    10400.80   1499.81 o 
  -2  16   7     3164.41     2946.75    342.72 o 
  -1  16   7      908.92      556.64    219.55 o 
   0  16   7     2945.56     3466.42    358.81 o 
   1  16   7     1764.68     2157.53    318.56 o 
   2  16   7      831.58      973.31    255.11 o 
   3  16   7     5826.08     5408.18    481.96 o 
   4  16   7     1892.99     1512.89    285.44 o 
  -4  17   7      309.27      363.97    756.76 o 
  -3  17   7      295.02     -467.47    335.34 o 
  -2  17   7     2726.63     2788.53    363.16 o 
  -1  17   7        4.88      169.02    233.81 o 
   0  17   7     1150.44     1603.19    269.58 o 
   1  17   7     1235.27     2010.34    348.86 o 
   2  17   7      464.47      250.01    244.35 o 
   3  17   7       23.35       65.87    236.64 o 
   4  17   7        1.18      156.87    255.68 o 
  -4  18   7       86.71     -162.04    387.67 o 
  -3  18   7       10.20       -2.09    401.70 o 
  -2  18   7       40.92      222.82    268.30 o 
  -1  18   7      295.18      160.31    244.59 o 
   0  18   7       13.83       57.68    294.87 o 
   1  18   7      240.55      397.23    346.02 o 
   2  18   7        3.51      251.40    268.07 o 
   3  18   7       13.36       59.68    261.41 o 
   4  18   7     1186.05      734.58    335.77 o 
  -3  19   7      101.19     -592.25    394.83 o 
  -2  19   7     1641.53     1131.05    753.70 o 
  -1  19   7     3129.35     2615.98    557.08 o 
   0  19   7       38.67     -452.40    301.60 o 
   1  19   7        4.73     -183.71    494.69 o 
   2  19   7      156.83      -64.21    355.93 o 
   3  19   7     5596.03     5751.08   1810.41 o 
  -3  20   7       43.45      211.76    419.91 o 
  -2  20   7       30.98     -707.95    755.88 o 
  -1  20   7       80.88     -368.40    282.93 o 
   0  20   7       18.06     -520.28    346.85 o 
   1  20   7     3578.10     4499.57    936.76 o 
   2  20   7        1.92       52.46    362.13 o 
  -2  21   7      252.83     -289.47    561.59 o 
  -1  21   7       88.06     -177.18    312.03 o 
   0  21   7      344.13      134.10    396.57 o 
   1  21   7      738.48      346.81    665.08 o 
   2  21   7        1.38     -542.79    518.01 o 
   0  22   7      754.96      207.67    463.46 o 
  -7   0   8     1126.86      839.84    351.85 o 
  -6   0   8      262.45      290.34    256.82 o 
  -5   0   8     2641.36     3854.33    621.79 o 
  -4   0   8     1232.02      974.22    327.66 o 
  -3   0   8    53893.57    53279.61   6588.09 o 
  -2   0   8    18441.62    16601.41   1374.71 o 
  -1   0   8   317495.59   288358.13  19875.63 o 
   0   0   8    20171.62    18678.97   1678.16 o 
   1   0   8   119946.90   127906.00  11357.25 o 
   2   0   8    36560.61    41566.20   3693.24 o 
   3   0   8    16813.81    18934.36   1696.54 o 
   4   0   8     7297.88     7287.72   1012.12 o 
   5   0   8     6198.95     7137.30   1028.44 o 
   6   0   8     2812.48     4045.26    704.58 o 
   7   0   8       69.60      220.67    453.59 o 
  -7   1   8       35.96     -232.55    202.52 o 
  -6   1   8      938.15      895.41    253.18 o 
  -5   1   8     1131.32     1228.13    361.47 o 
  -4   1   8     9834.73     9689.59    912.88 o 
  -3   1   8    10531.02    10460.15    956.02 o 
  -2   1   8     1443.41     1735.38    166.74 o 
  -1   1   8    91089.78    90452.99   4413.37 o 
   0   1   8    12701.90    11598.38    739.84 o 
   1   1   8    23138.52    25139.71   1586.83 o 
   2   1   8     1220.15     1638.02    130.09 o 
   3   1   8    12115.27    13220.25    842.86 o 
   4   1   8       18.24       22.47    110.41 o 
   5   1   8       34.26     -300.43    200.29 o 
   6   1   8      238.96      302.30    256.43 o 
   7   1   8       11.68      523.05    339.26 o 
  -7   2   8     1939.84     2285.22    332.61 o 
  -6   2   8     2800.90     2818.86    359.67 o 
  -5   2   8     4547.02     4176.91    373.34 o 
  -4   2   8       12.30     -214.96    178.61 o 
  -3   2   8     9383.52     8432.44    623.15 o 
  -2   2   8     2261.00     1803.62    172.76 o 
  -1   2   8    70730.73    68763.65   3359.56 o 
   0   2   8      130.19      193.97     61.91 o 
   1   2   8     1656.90     1498.19    120.19 o 
   2   2   8    32920.96    34246.25   2155.67 o 
   3   2   8    14985.50    15039.50    954.64 o 
   4   2   8    13415.33    13212.05    994.15 o 
   5   2   8     4041.78     4910.04    531.29 o 
   6   2   8      354.18      720.99    277.34 o 
   7   2   8     1756.92     2159.27    640.01 o 
  -6   3   8      438.56      562.17    211.34 o 
  -5   3   8     1386.21     1401.05    346.01 o 
  -4   3   8     3068.19     2979.30    591.47 o 
  -3   3   8    13392.12    12773.85    912.65 o 
  -2   3   8     9983.61     9388.07    670.96 o 
  -1   3   8     1765.04     1779.72    139.98 o 
   0   3   8    14418.63    12592.07    693.27 o 
   1   3   8    44574.37    47057.40   2953.27 o 
   2   3   8    40917.56    44961.76   2827.25 o 
   3   3   8     3074.92     3033.61    261.38 o 
   4   3   8     3238.68     3652.97    316.23 o 
   5   3   8        8.82       44.76    211.68 o 
   6   3   8       66.98      152.69    270.13 o 
   7   3   8      923.90      668.33    402.14 o 
  -6   4   8    15285.62    15552.73   1444.36 o 
  -5   4   8     2358.96     2615.73    268.57 o 
  -4   4   8      688.67      503.58    117.23 o 
  -3   4   8     2333.87     2507.48    203.42 o 
  -2   4   8     7772.22     7201.67    462.94 o 
  -1   4   8      542.63     1137.72    110.52 o 
   0   4   8    34446.11    37564.79   2060.85 o 
   1   4   8    12196.83    11279.15    721.03 o 
   2   4   8     3130.46     3090.18    221.57 o 
   3   4   8     3786.74     3999.99    330.21 o 
   4   4   8    12968.90    13485.55   1017.64 o 
   5   4   8     6515.70     6937.57    713.82 o 
   6   4   8      996.71      974.75    437.55 o 
   7   4   8       76.13     -130.31    326.63 o 
  -6   5   8       64.31      344.27    364.39 o 
  -5   5   8     3950.60     3961.35    362.39 o 
  -4   5   8      365.96      467.30    121.74 o 
  -3   5   8     6972.47     6260.85    411.88 o 
  -2   5   8     4349.50     4357.18    267.21 o 
  -1   5   8     5664.32     5773.86    373.38 o 
   0   5   8    73836.12    84072.00   4097.39 o 
   1   5   8     9472.02     9075.19    587.70 o 
   2   5   8    20616.15    22356.62   1411.24 o 
   3   5   8     1064.62     1154.15    150.56 o 
   4   5   8      149.18       98.31    130.33 o 
   5   5   8     1432.79     1248.12    264.89 o 
   6   5   8       13.23     -128.63    586.95 o 
  -7   6   8      341.34      357.22    433.91 o 
  -6   6   8       79.48       47.43    290.24 o 
  -5   6   8     8717.23     7393.15    753.70 o 
  -4   6   8      419.12      230.01    123.70 o 
  -3   6   8     3590.72     3751.75    279.14 o 
  -2   6   8     5460.02     5625.68    335.97 o 
  -1   6   8     2911.84     3498.16    248.83 o 
   0   6   8     2414.34     2223.04    135.87 o 
   1   6   8    23807.69    23067.85   1458.56 o 
   2   6   8    95751.61    99342.13   6219.85 o 
   3   6   8    30374.84    31632.04   2322.77 o 
   4   6   8     1476.50     1348.02    183.21 o 
   5   6   8      515.57      322.38    181.28 o 
   6   6   8      667.80      786.89    303.01 o 
  -7   7   8       34.93      107.92    578.21 o 
  -6   7   8        2.21        9.58    485.94 o 
  -5   7   8      808.84      481.43    274.56 o 
  -4   7   8    16647.01    14957.75   1080.19 o 
  -3   7   8     7431.45     5885.74    404.90 o 
  -2   7   8     1663.19     1573.76    131.82 o 
  -1   7   8    23580.01    22461.47   1371.25 o 
   0   7   8    41312.88    47305.32   2866.52 o 
   1   7   8     3234.15     2976.40    327.97 o 
   2   7   8      584.56      682.01     95.20 o 
   3   7   8    12359.31    11451.31    869.89 o 
   4   7   8      298.80      299.40    151.92 o 
   5   7   8      102.76      134.29    175.94 o 
   6   7   8     1066.95      809.10    309.28 o 
  -7   8   8      685.84      791.99    699.18 o 
  -6   8   8      328.75      193.69    320.62 o 
  -5   8   8      392.72      429.01    281.82 o 
  -4   8   8     1488.19     1252.00    280.46 o 
  -3   8   8    13853.94    11205.24    821.16 o 
  -2   8   8     1253.92     1629.89    167.60 o 
  -1   8   8    33075.50    31941.47   1940.75 o 
   0   8   8    14338.74    16596.53    881.95 o 
   1   8   8    11937.29    10704.28    663.63 o 
   2   8   8      353.19      234.33    161.52 o 
   3   8   8     8397.20     7430.26    587.29 o 
   4   8   8     9457.91     9213.87    722.82 o 
   5   8   8       59.97      101.75    181.19 o 
   6   8   8      112.05      863.58    310.40 o 
  -6   9   8     1700.24     2072.06    415.08 o 
  -5   9   8      418.75      936.65    319.25 o 
  -4   9   8      412.68      340.69    197.09 o 
  -3   9   8     3492.43     3972.87    361.75 o 
  -2   9   8      208.73      376.12    123.93 o 
  -1   9   8      362.43      388.65    113.79 o 
   0   9   8      807.87      725.29    158.20 o 
   1   9   8    20135.12    21394.24   1296.01 o 
   2   9   8     5793.22     5551.25    429.31 o 
   3   9   8     3221.25     2902.82    353.16 o 
   4   9   8      327.16      369.48    168.78 o 
   5   9   8       99.13       66.13    187.79 o 
   6   9   8       84.64      -63.44    297.92 o 
  -6  10   8     2846.27     2630.56    447.90 o 
  -5  10   8     1927.37     1426.60    591.91 o 
  -4  10   8       75.46     -238.79    265.59 o 
  -3  10   8    16161.37    14686.69   1054.99 o 
  -2  10   8      412.35      261.32    131.50 o 
  -1  10   8    53398.07    50977.62   3089.02 o 
   0  10   8       69.79      -76.29    110.39 o 
   1  10   8     1568.11     1603.65    169.51 o 
   2  10   8    10934.80     9772.04    715.86 o 
   3  10   8     2763.74     2880.42    364.17 o 
   4  10   8      988.63     1010.83    204.49 o 
   5  10   8     9634.70     8695.19    704.91 o 
   6  10   8      432.78      184.53    306.52 o 
  -6  11   8        1.92      -72.54    613.92 o 
  -5  11   8       28.35      294.72    333.90 o 
  -4  11   8      750.38      517.74    304.06 o 
  -3  11   8    32951.46    28869.01   2010.74 o 
  -2  11   8      502.48      448.11    142.04 o 
  -1  11   8     9262.22     9325.99    610.98 o 
   0  11   8    30855.56    33659.33   2364.72 o 
   1  11   8    18309.23    18670.15   1142.77 o 
   2  11   8      712.26      796.43    307.21 o 
   3  11   8     4916.84     5083.25    512.35 o 
   4  11   8      350.00      578.26    263.21 o 
   5  11   8       67.48       -3.61    204.19 o 
   6  11   8       22.18       86.14    252.12 o 
  -6  12   8     2886.80     2120.69    441.82 o 
  -5  12   8      815.05     1340.93    374.08 o 
  -4  12   8       40.78      -75.75    300.58 o 
  -3  12   8     3960.87     3235.23    334.86 o 
  -2  12   8     1850.16     1768.78    207.44 o 
  -1  12   8    18264.34    16940.22   1061.12 o 
   0  12   8     1157.89     1204.61    197.61 o 
   1  12   8    19697.02    24521.44   2252.28 o 
   2  12   8     5759.59     5499.78    672.84 o 
   3  12   8     9274.00     7797.37    610.86 o 
   4  12   8      587.51      835.63    277.07 o 
   5  12   8      171.65       90.32    185.95 o 
  -6  13   8      377.25      613.31    413.45 o 
  -5  13   8     5780.17     5151.20    739.56 o 
  -4  13   8       52.01     -272.81    292.62 o 
  -3  13   8     2484.06     2177.38    292.46 o 
  -2  13   8     3276.03     3290.64    290.64 o 
  -1  13   8      890.09     1054.70    188.46 o 
   0  13   8     2890.70     2834.96    238.00 o 
   1  13   8     3346.98     3975.78    319.38 o 
   2  13   8    11239.06    10622.92    799.26 o 
   3  13   8     5628.41     5337.43    459.91 o 
   4  13   8      566.94      313.74    211.23 o 
   5  13   8     2051.46     2194.52    267.87 o 
  -5  14   8     3524.64     3346.97    531.67 o 
  -4  14   8       72.08     -298.43    313.08 o 
  -3  14   8      564.39      135.72    285.59 o 
  -2  14   8     1161.19     1230.42    209.78 o 
  -1  14   8     1495.03     1406.00    215.98 o 
   0  14   8     1698.89     1759.71    206.70 o 
   1  14   8      258.42      548.67    215.61 o 
   2  14   8     7850.33     8362.19    674.94 o 
   3  14   8     5161.06     5768.25    491.27 o 
   4  14   8     1074.45     1048.89    258.19 o 
   5  14   8       28.62      134.55    201.76 o 
  -5  15   8       27.39      -67.79    374.90 o 
  -4  15   8     1093.35     1264.03   1205.10 o 
  -3  15   8      910.65      860.86    353.94 o 
  -2  15   8     1491.56     2108.37    258.92 o 
  -1  15   8     3993.58     4552.65    373.86 o 
   0  15   8      766.61      943.81    216.26 o 
   1  15   8      531.64      768.70    243.81 o 
   2  15   8      280.31      239.59    220.17 o 
   3  15   8      176.83      256.45    228.62 o 
   4  15   8        1.09        3.85    233.90 o 
   5  15   8      234.14      134.44    206.34 o 
  -5  16   8        4.43     -140.39    385.75 o 
  -4  16   8      899.02     1088.00    521.95 o 
  -3  16   8      269.40      280.46    333.38 o 
  -2  16   8     3917.48     3415.99    331.38 o 
  -1  16   8       21.10      171.88    208.29 o 
   0  16   8     2802.16     2642.22    303.94 o 
   1  16   8       12.05      235.21    293.57 o 
   2  16   8        5.68       65.71    232.22 o 
   3  16   8      174.66      535.77    243.55 o 
   4  16   8     3620.76     3298.76    377.63 o 
  -4  17   8      216.70      432.26    516.55 o 
  -3  17   8     3795.63     2859.94    949.88 o 
  -2  17   8     1532.30     1364.40    263.12 o 
  -1  17   8     5455.20     4411.16    403.37 o 
   0  17   8       51.72     -323.50    215.66 o 
   1  17   8    10603.35    10772.60   2250.30 o 
   2  17   8        2.60      172.50    259.68 o 
   3  17   8     1089.21      959.40    268.82 o 
   4  17   8      752.27      555.47    263.84 o 
  -4  18   8      178.14       83.04    429.15 o 
  -3  18   8     1518.02     1031.28    437.12 o 
  -2  18   8     1893.62     1652.49    360.29 o 
  -1  18   8     5095.78     4557.76    595.54 o 
   0  18   8      815.30      234.35    254.91 o 
   1  18   8       41.06      -95.97    347.55 o 
   2  18   8     9426.28     9779.02   2598.36 o 
   3  18   8       81.39      183.32    260.13 o 
  -3  19   8      364.69      250.40    413.55 o 
  -2  19   8      336.90      -87.21    548.76 o 
  -1  19   8      288.17      293.67    266.60 o 
   0  19   8      542.44      846.84    434.45 o 
   1  19   8      128.12     -134.93    380.54 o 
   2  19   8     1803.66     1676.64    585.06 o 
   3  19   8       83.49      176.32    359.84 o 
  -3  20   8     1378.50      308.32    472.97 o 
  -2  20   8       49.34     -474.21    427.25 o 
  -1  20   8     4356.30     4915.90    823.21 o 
   0  20   8      157.89     -368.78    352.90 o 
   1  20   8     1203.60      797.78    551.97 o 
   2  20   8       48.71      312.77    375.83 o 
  -2  21   8       42.57       63.90    441.90 o 
  -1  21   8       58.42     -252.70    320.99 o 
   0  21   8      511.46      143.38    450.01 o 
   1  21   8     2190.64     1722.50    534.34 o 
  -7   1   9      647.61      860.35    249.70 o 
  -6   1   9     4627.04     5218.80    838.38 o 
  -5   1   9     8892.55     8969.65   1031.21 o 
  -4   1   9       17.24     -128.48    187.90 o 
  -3   1   9    22172.75    21585.75   1919.87 o 
  -2   1   9     4093.72     4108.04    268.55 o 
  -1   1   9    34344.92    33133.01   1624.53 o 
   0   1   9    12518.10    10984.67    703.43 o 
   1   1   9    95950.95   100661.75   6320.73 o 
   2   1   9     1846.21     2069.59    156.94 o 
   3   1   9      207.81      145.04     89.20 o 
   4   1   9       54.08      195.39    169.85 o 
   5   1   9     1856.87     1889.79    308.26 o 
   6   1   9      665.92     1067.69    313.38 o 
   7   1   9       47.63     -126.42    317.30 o 
  -7   2   9      400.07      161.20    353.02 o 
  -6   2   9      242.10      470.44    214.43 o 
  -5   2   9      290.47      168.26    328.35 o 
  -4   2   9     9366.16     9599.41    911.09 o 
  -3   2   9    14299.32    13321.96    947.58 o 
  -2   2   9      688.98      690.45    115.82 o 
  -1   2   9     2288.02     2647.93    147.36 o 
   0   2   9        8.38       70.82     66.05 o 
   1   2   9        5.31       56.98     62.42 o 
   2   2   9      567.92      451.04     76.95 o 
   3   2   9     9555.39     9546.23    614.44 o 
   4   2   9     6586.49     6683.85    531.41 o 
   5   2   9     1143.86     1117.57    256.54 o 
   6   2   9       59.15      176.59    272.69 o 
   7   2   9       48.98      181.97    317.33 o 
  -6   3   9      996.05     1082.43    245.53 o 
  -5   3   9      552.36      595.35    155.63 o 
  -4   3   9      168.57      123.24    160.39 o 
  -3   3   9     1343.68     1377.22    179.04 o 
  -2   3   9     2312.61     2694.81    202.70 o 
  -1   3   9    12124.27    11890.63    664.47 o 
   0   3   9     2917.93     3320.05    240.93 o 
   1   3   9     5063.62     4682.92    320.46 o 
   2   3   9     1078.24     1365.54    123.37 o 
   3   3   9    24602.90    24560.22   1813.02 o 
   4   3   9     1226.97     1499.08    186.23 o 
   5   3   9     1172.20     1524.30    382.17 o 
   6   3   9     2046.93     2466.75    388.67 o 
   7   3   9       69.85      344.30    403.30 o 
  -6   4   9     1066.03     1562.49    467.58 o 
  -5   4   9      790.75      776.39    156.77 o 
  -4   4   9      758.44      611.03    131.79 o 
  -3   4   9     5474.19     5766.63    391.24 o 
  -2   4   9     2857.12     3264.51    237.42 o 
  -1   4   9    11931.83    11655.87    722.55 o 
   0   4   9      678.51      929.14     89.85 o 
   1   4   9     4019.39     3803.62    266.89 o 
   2   4   9     4737.12     4823.85    326.88 o 
   3   4   9      599.35      457.92    119.24 o 
   4   4   9     2308.92     2490.19    248.36 o 
   5   4   9      100.37       30.64    305.36 o 
   6   4   9      618.02      823.29    300.58 o 
  -7   5   9      399.84      209.64    355.40 o 
  -6   5   9     1308.46      883.65    329.79 o 
  -5   5   9       50.07     -105.19    261.04 o 
  -4   5   9      616.83      377.34    158.92 o 
  -3   5   9    14883.95    14591.74   1039.72 o 
  -2   5   9     4846.88     4711.35    286.84 o 
  -1   5   9     7815.48     8505.16    538.19 o 
   0   5   9    31338.13    33764.39   1650.19 o 
   1   5   9      276.27      123.84     67.53 o 
   2   5   9     2025.87     2093.33    166.49 o 
   3   5   9    25630.76    23405.96   1720.40 o 
   4   5   9     3748.03     3899.41    341.97 o 
   5   5   9     9795.71     9982.50    984.01 o 
   6   5   9      343.00      232.89    269.27 o 
  -7   6   9       11.18     -407.24    354.01 o 
  -6   6   9     1069.69      522.61    310.51 o 
  -5   6   9      422.75      247.80    321.24 o 
  -4   6   9     4328.37     4407.09    393.76 o 
  -3   6   9     6928.24     5893.64    394.92 o 
  -2   6   9     1657.89     1616.60    130.47 o 
  -1   6   9    12663.87    11867.14    743.76 o 
   0   6   9       89.25      128.15     53.23 o 
   1   6   9     8464.29     8715.70    563.84 o 
   2   6   9     8167.99     9034.65    687.90 o 
   3   6   9    11348.00    11332.26    863.52 o 
   4   6   9     2188.05     2082.45    230.13 o 
   5   6   9      123.44      173.71    172.34 o 
   6   6   9     1601.34     1946.55    372.46 o 
  -7   7   9      120.21      196.81    366.89 o 
  -6   7   9        4.04     -429.46    286.31 o 
  -5   7   9     2206.52     2054.53    429.54 o 
  -4   7   9     7824.05     7674.06    610.59 o 
  -3   7   9     4139.11     3982.99    356.03 o 
  -2   7   9     8291.31     8133.15    530.10 o 
  -1   7   9      221.02      592.77    134.18 o 
   0   7   9      577.14      595.53     75.27 o 
   1   7   9     2284.93     2072.58    251.56 o 
   2   7   9    28516.48    27890.39   1752.53 o 
   3   7   9     9111.17     8861.56    688.27 o 
   4   7   9     2137.19     2689.73    274.25 o 
   5   7   9     1095.46     1267.07    215.96 o 
   6   7   9     1839.56     1774.13    369.02 o 
  -7   8   9       11.78      -49.78    357.00 o 
  -6   8   9      566.57      268.78    336.26 o 
  -5   8   9       25.53     -131.28    285.85 o 
  -4   8   9     3237.60     3354.38    351.16 o 
  -3   8   9     1015.92      603.73    179.29 o 
  -2   8   9      689.88      872.90    135.51 o 
  -1   8   9      368.55      171.84    105.47 o 
   0   8   9     1218.63     1610.30    130.09 o 
   1   8   9    19074.33    20073.95   1101.20 o 
   2   8   9      335.27      516.34    128.11 o 
   3   8   9     3753.61     3225.52    302.50 o 
   4   8   9      513.69      569.95    174.53 o 
   5   8   9      667.90      802.30    216.86 o 
   6   8   9      416.48       21.38    339.32 o 
  -6   9   9      539.50      438.45    347.07 o 
  -5   9   9     8979.45     9415.48    906.24 o 
  -4   9   9      931.16      589.90    218.09 o 
  -3   9   9     8047.22     7288.53    568.42 o 
  -2   9   9    11573.64    10444.41    672.13 o 
  -1   9   9     3387.81     3237.19    255.27 o 
   0   9   9        2.17       87.50     97.12 o 
   1   9   9    34795.88    35810.15   2164.27 o 
   2   9   9     3096.09     2170.68    305.78 o 
   3   9   9        1.36       55.94    140.35 o 
   4   9   9      939.37     1100.49    215.62 o 
   5   9   9       76.35      335.12    196.60 o 
   6   9   9       21.52      128.59    320.01 o 
  -6  10   9      143.40      227.79    347.69 o 
  -5  10   9     1490.89     1420.71    362.30 o 
  -4  10   9      181.83      -86.51    269.06 o 
  -3  10   9     6421.24     6230.97    509.24 o 
  -2  10   9      159.38      310.99    140.67 o 
  -1  10   9       19.88       -4.47    121.93 o 
   0  10   9     1323.80     1595.25    157.01 o 
   1  10   9     4168.53     4537.83    362.19 o 
   2  10   9     1495.75     1639.37    204.63 o 
   3  10   9    23365.39    21211.76   1577.42 o 
   4  10   9      628.01      566.71    224.54 o 
   5  10   9     1455.77     1207.41    239.93 o 
   6  10   9      458.73      960.11    346.97 o 
  -6  11   9     1033.21     1027.81    390.34 o 
  -5  11   9       11.24     -323.44    321.84 o 
  -4  11   9      163.67      197.68    282.90 o 
  -3  11   9      404.40      411.83    194.08 o 
  -2  11   9     2404.83     2157.79    221.46 o 
  -1  11   9    49323.79    47751.44   2904.89 o 
   0  11   9     6647.05     7935.69    653.27 o 
   1  11   9      346.23      406.06    133.15 o 
   2  11   9        1.75      -74.03    146.47 o 
   3  11   9     1541.56     1739.15    233.31 o 
   4  11   9       29.81     -168.72    175.21 o 
   5  11   9     1050.61     1199.07    240.69 o 
   6  11   9      503.86      505.24    345.98 o 
  -6  12   9      142.31      409.68    386.05 o 
  -5  12   9     2852.11     2626.24    452.01 o 
  -4  12   9     5538.49     5169.82    599.00 o 
  -3  12   9    11854.00    10370.94    785.14 o 
  -2  12   9     3655.26     3439.04    293.93 o 
  -1  12   9     1409.97     1276.40    193.73 o 
   0  12   9      332.82      273.41    141.56 o 
   1  12   9      850.35     1120.66    307.19 o 
   2  12   9      367.59      533.42    180.52 o 
   3  12   9     5386.31     6098.47    498.43 o 
   4  12   9      434.22      424.27    174.98 o 
   5  12   9      522.61      426.50    204.72 o 
  -6  13   9      672.57     -413.79    445.13 o 
  -5  13   9      547.29      766.68    388.12 o 
  -4  13   9     1712.74     1313.14    363.75 o 
  -3  13   9     3844.22     3366.70    357.07 o 
  -2  13   9     1714.54     1819.49    225.88 o 
  -1  13   9      951.88     1169.61    195.51 o 
   0  13   9      367.47      169.51    167.52 o 
   1  13   9     2480.68     3434.44    592.43 o 
   2  13   9     4801.76     5054.42    437.00 o 
   3  13   9     3091.44     3250.43    332.73 o 
   4  13   9      273.18      103.62    210.24 o 
   5  13   9     1749.50     1729.91    249.55 o 
  -5  14   9     1008.51      601.03    396.56 o 
  -4  14   9       44.65     -102.77    324.87 o 
  -3  14   9      425.90      -95.60    219.68 o 
  -2  14   9       44.33     -242.26    173.70 o 
  -1  14   9     5770.51     6428.61    474.02 o 
   0  14   9     3468.18     3771.46    330.30 o 
   1  14   9      642.80     1070.15    242.65 o 
   2  14   9     3276.77     3677.99    480.82 o 
   3  14   9      200.99       74.51    213.16 o 
   4  14   9      185.07       43.99    233.18 o 
   5  14   9        2.47      -69.58    199.78 o 
  -5  15   9        3.01      363.17    702.10 o 
  -4  15   9     1341.13     1290.46    904.26 o 
  -3  15   9     2062.52     1857.23    408.65 o 
  -2  15   9     8372.52     7421.40    539.09 o 
  -1  15   9     1296.60     1224.97    222.19 o 
   0  15   9     3437.72     4207.48    386.42 o 
   1  15   9       99.59      217.93    278.94 o 
   2  15   9     2014.49     2116.39    295.22 o 
   3  15   9     3072.82     3058.64    340.23 o 
   4  15   9      634.65      465.79    242.00 o 
   5  15   9      668.28      833.42    229.57 o 
  -5  16   9        7.51       62.85    418.38 o 
  -4  16   9      777.78      772.83    419.63 o 
  -3  16   9       70.62      -31.84    350.30 o 
  -2  16   9      278.76      306.97    224.15 o 
  -1  16   9     6159.95     6145.31    478.48 o 
   0  16   9        9.51     -311.53    207.68 o 
   1  16   9    21123.32    30662.62   4110.27 o 
   2  16   9     1362.73     1917.40    479.97 o 
   3  16   9     6635.35     6162.08    530.97 o 
   4  16   9      366.29      307.78    253.20 o 
  -4  17   9      127.72     -288.93    362.92 o 
  -3  17   9      451.70      290.35    359.87 o 
  -2  17   9     3041.69     3432.02    357.75 o 
  -1  17   9      453.03      342.12    240.86 o 
   0  17   9      177.91      174.05    318.69 o 
   1  17   9     5267.27     6268.32   1011.53 o 
   2  17   9     2051.53     1984.26    547.45 o 
   3  17   9      435.93      518.25    328.93 o 
   4  17   9     2647.20     2326.10    340.83 o 
  -4  18   9     1759.22     1485.11    503.87 o 
  -3  18   9      209.33        1.67    467.14 o 
  -2  18   9     1880.07     2020.65    323.62 o 
  -1  18   9      460.13      327.02    265.35 o 
   0  18   9        4.75     -366.50    244.33 o 
   1  18   9     3004.94     3997.54   1672.97 o 
   2  18   9       72.95      -13.29    332.26 o 
   3  18   9      868.97      889.35    506.93 o 
  -3  19   9      497.55      566.61    475.33 o 
  -2  19   9        7.38     -279.13    307.87 o 
  -1  19   9     9161.99     9321.54   1279.10 o 
   0  19   9     1324.64     1607.73    498.68 o 
   1  19   9        5.78      556.71    404.56 o 
   2  19   9      673.92     1675.92    414.40 o 
   3  19   9      147.62      207.28    358.75 o 
  -3  20   9     2466.18     2651.74    697.00 o 
  -2  20   9       37.80      207.38    680.67 o 
  -1  20   9       26.73     -285.46    389.87 o 
   0  20   9     3246.61     3120.49    485.49 o 
   1  20   9      168.05      316.95    407.97 o 
   2  20   9      198.43      101.87    932.39 o 
  -2  21   9     4366.42     5178.91   2438.47 o 
  -1  21   9        2.71     -156.03    313.67 o 
   0  21   9      221.86      -10.24    548.76 o 
   1  21   9       44.57     -190.21    426.87 o 
  -7   0  10     1856.13     1860.41    409.86 o 
  -6   0  10     5877.11     4505.85    829.34 o 
  -5   0  10    11193.59    11868.19   1596.01 o 
  -4   0  10      373.44      736.93    329.99 o 
  -3   0  10      790.55      795.45    173.97 o 
  -2   0  10     7106.00     7768.53    658.72 o 
  -1   0  10      512.25      388.81     73.77 o 
   0   0  10    35210.63    30955.13   2769.30 o 
   1   0  10      814.02      911.61    137.69 o 
   2   0  10    18284.99    19211.58   1724.26 o 
   3   0  10    67943.91    71583.77   6346.29 o 
   4   0  10    10943.54    11936.70   1604.17 o 
   5   0  10     6694.81     6596.55    973.35 o 
   6   0  10     1045.94     1180.90    478.95 o 
  -7   1  10      908.43     1262.18    265.56 o 
  -6   1  10       71.38     -196.49    303.75 o 
  -5   1  10    12223.53    13015.60   1644.55 o 
  -4   1  10     8950.61     7539.82    745.14 o 
  -3   1  10     6160.60     6035.51    466.43 o 
  -2   1  10    23246.01    23667.85   1377.25 o 
  -1   1  10     6392.58     6328.13    323.19 o 
   0   1  10     3995.10     4310.32    296.65 o 
   1   1  10     1438.33     1633.71    135.44 o 
   2   1  10     1863.73     2111.96    164.71 o 
   3   1  10     5344.14     5570.96    374.82 o 
   4   1  10     1497.19     1596.54    308.27 o 
   5   1  10     2111.95     2553.58    357.86 o 
   6   1  10     4290.24     4303.69    527.23 o 
  -6   2  10     6308.38     6912.82    890.85 o 
  -5   2  10       70.32     -355.93    318.04 o 
  -4   2  10     1734.63     1516.96    213.67 o 
  -3   2  10     1954.29     2198.73    254.32 o 
  -2   2  10      955.46      869.23     86.11 o 
  -1   2  10      316.77      503.53     52.07 o 
   0   2  10     7046.38     6595.63    433.40 o 
   1   2  10     4690.63     5517.39    369.72 o 
   2   2  10    11164.23    12317.56    787.62 o 
   3   2  10    15249.99    13962.70    890.53 o 
   4   2  10    11302.67    10941.99    834.49 o 
   5   2  10     1832.22     1934.56    318.41 o 
   6   2  10     2768.62     2502.33    405.63 o 
  -6   3  10     2458.68     1946.69    536.08 o 
  -5   3  10     1539.71     1277.95    176.57 o 
  -4   3  10     6460.53     6259.75    505.58 o 
  -3   3  10    13000.36    12624.11    905.15 o 
  -2   3  10     4804.36     4598.36    311.07 o 
  -1   3  10     8944.32     8032.10    458.67 o 
   0   3  10     1093.18     1105.49    114.64 o 
   1   3  10    14115.45    14434.87    921.40 o 
   2   3  10      474.40      471.32     82.97 o 
   3   3  10    14422.83    14131.90   1052.53 o 
   4   3  10      505.11      500.91    143.90 o 
   5   3  10     2162.14     2598.28    360.16 o 
   6   3  10     1751.78     1725.79    342.12 o 
  -7   4  10       19.80     -110.77    528.51 o 
  -6   4  10     3284.60     2506.69    423.87 o 
  -5   4  10     1632.26     1310.88    179.89 o 
  -4   4  10    20322.99    18728.16   1335.27 o 
  -3   4  10    47821.13    45575.11   3140.12 o 
  -2   4  10    35290.14    35009.37   2123.52 o 
  -1   4  10    16903.82    15699.45    867.87 o 
   0   4  10    35789.09    37021.67   2335.22 o 
   1   4  10     8078.41     7755.21    508.41 o 
   2   4  10    52050.71    54565.95   3428.45 o 
   3   4  10     1810.22     2277.04    219.70 o 
   4   4  10     9529.94     8787.23    678.93 o 
   5   4  10    15428.54    17462.85   1641.50 o 
   6   4  10     3530.17     3420.82    461.70 o 
  -7   5  10       79.25      179.36    370.18 o 
  -6   5  10     2450.78     2281.02    413.39 o 
  -5   5  10      904.22      472.68    213.98 o 
  -4   5  10     1257.64     1287.28    164.86 o 
  -3   5  10     7080.60     6900.21    458.41 o 
  -2   5  10    24496.29    25144.29   1390.09 o 
  -1   5  10     7557.02     6739.83    439.08 o 
   0   5  10       79.38      162.02     68.55 o 
   1   5  10    12051.25    11263.91    718.89 o 
   2   5  10     1936.90     2022.05    167.50 o 
   3   5  10      329.60      315.58    126.77 o 
   4   5  10     3395.73     3556.03    318.08 o 
   5   5  10     2897.37     3139.80    405.71 o 
   6   5  10     1601.97     1696.70    345.81 o 
  -7   6  10      707.79      739.56    586.37 o 
  -6   6  10      583.56      236.52    313.18 o 
  -5   6  10     1054.00      547.40    298.57 o 
  -4   6  10     1184.13     1317.03    243.92 o 
  -3   6  10    26447.89    24450.91   2053.86 o 
  -2   6  10     6870.18     6851.79    455.55 o 
  -1   6  10    44691.99    45073.17   2736.17 o 
   0   6  10    15313.72    15647.70    873.46 o 
   1   6  10      137.52      125.92     78.25 o 
   2   6  10     1216.34     1285.76    134.00 o 
   3   6  10    55681.46    55302.57   4056.98 o 
   4   6  10    12476.92    12721.77    972.53 o 
   5   6  10       43.40      172.03    262.94 o 
   6   6  10      767.36      842.64    324.22 o 
  -7   7  10      436.36      -16.54    740.58 o 
  -6   7  10      547.95      549.29    328.10 o 
  -5   7  10    12379.54    10538.92    986.51 o 
  -4   7  10    16487.36    14679.89   1069.29 o 
  -3   7  10     6102.42     5749.56    566.20 o 
  -2   7  10       11.10      159.50    129.04 o 
  -1   7  10      821.91      833.90    123.91 o 
   0   7  10     8741.94    10253.67    722.30 o 
   1   7  10    18203.75    16717.64   1068.13 o 
   2   7  10     1259.67     1468.56    168.78 o 
   3   7  10    15325.68    14203.10   1074.71 o 
   4   7  10       21.45       90.60    151.63 o 
   5   7  10     2526.94     2676.15    296.44 o 
   6   7  10     3411.63     3950.53    525.35 o 
  -6   8  10     1034.40      578.22    352.42 o 
  -5   8  10     9743.88     8808.18    863.85 o 
  -4   8  10     2361.21     2585.46    310.45 o 
  -3   8  10     1915.71     1918.35    241.40 o 
  -2   8  10    12144.20    11412.66    834.58 o 
  -1   8  10     5267.21     4990.20    352.90 o 
   0   8  10       22.96       27.96     61.05 o 
   1   8  10    13626.68    14640.51    813.06 o 
   2   8  10      441.61      400.55    125.03 o 
   3   8  10    22111.13    19624.58   1469.70 o 
   4   8  10     2518.39     2722.02    286.11 o 
   5   8  10     8413.38     8967.32    730.35 o 
   6   8  10      640.80      854.01    325.98 o 
  -6   9  10      127.65      276.42    338.66 o 
  -5   9  10     1744.38      777.50    341.87 o 
  -4   9  10      701.88      782.99    232.07 o 
  -3   9  10     5645.39     5187.08    440.94 o 
  -2   9  10       42.68       58.85    127.39 o 
  -1   9  10     4098.14     3467.65    289.48 o 
   0   9  10       31.94       40.06     64.28 o 
   1   9  10     7814.52     7730.96    449.28 o 
   2   9  10     1117.14     1117.83    167.12 o 
   3   9  10    12324.73    10225.50    795.88 o 
   4   9  10     1335.46     1397.16    226.27 o 
   5   9  10      641.13      826.99    333.03 o 
   6   9  10      475.68        6.58    322.36 o 
  -6  10  10     6243.29     6095.34    695.39 o 
  -5  10  10       72.95     -423.29    295.90 o 
  -4  10  10      813.21      953.63    246.29 o 
  -3  10  10     1037.22     1011.00    218.26 o 
  -2  10  10     3186.83     3979.56    314.76 o 
  -1  10  10       93.46      -31.42    130.70 o 
   0  10  10     3070.35     3817.06    355.32 o 
   1  10  10       24.15       61.02    119.04 o 
   2  10  10     7196.89     6922.23    464.11 o 
   3  10  10     5941.58     5800.68    493.07 o 
   4  10  10     2577.30     2460.93    286.76 o 
   5  10  10     3847.98     3610.04    376.15 o 
   6  10  10      606.88      562.97    353.28 o 
  -6  11  10     1682.06     2147.37    451.37 o 
  -5  11  10        4.45       12.29    320.85 o 
  -4  11  10       11.92      350.93    290.87 o 
  -3  11  10    15115.26    14467.17   1037.95 o 
  -2  11  10     6455.15     6509.01    459.00 o 
  -1  11  10      552.75      433.28    154.06 o 
   0  11  10      225.08      336.62    130.96 o 
   1  11  10     6951.91     7132.69    531.04 o 
   2  11  10     6006.75     5535.52    460.43 o 
   3  11  10      556.06      547.69    144.94 o 
   4  11  10      419.20      566.43    196.26 o 
   5  11  10     5353.97     4767.20    451.65 o 
  -6  12  10        0.15     -314.28    433.33 o 
  -5  12  10        6.53      -38.91    377.36 o 
  -4  12  10     3917.50     4211.58    536.41 o 
  -3  12  10     2449.30     2503.01    306.13 o 
  -2  12  10       21.80       26.33    158.81 o 
  -1  12  10     1217.19     1630.65    296.38 o 
   0  12  10      114.73      122.10    164.30 o 
   1  12  10     6599.94     7304.31    521.91 o 
   2  12  10     7089.99     7182.07    625.50 o 
   3  12  10     1422.08     1368.81    187.70 o 
   4  12  10     1190.62     1162.56    197.29 o 
   5  12  10     1232.01     1516.93    277.74 o 
  -6  13  10       94.68      374.09    422.86 o 
  -5  13  10     1114.98     1168.88    392.79 o 
  -4  13  10     4908.31     4864.17    579.63 o 
  -3  13  10       12.35       36.40    216.18 o 
  -2  13  10     2807.64     2938.76    285.60 o 
  -1  13  10       78.91      163.19    180.49 o 
   0  13  10       75.40      206.69    179.04 o 
   1  13  10      255.64      278.79    262.84 o 
   2  13  10      404.22      320.99    187.41 o 
   3  13  10     1179.50     1092.89    277.24 o 
   4  13  10      190.23      253.22    172.73 o 
   5  13  10      322.59      -63.75    234.97 o 
  -5  14  10      474.78      604.57    596.43 o 
  -4  14  10     1964.12     1291.53    453.59 o 
  -3  14  10      161.62      350.90    242.85 o 
  -2  14  10      146.88     -192.20    189.08 o 
  -1  14  10    17027.45    16026.83   1031.01 o 
   0  14  10       56.78     -270.06    180.04 o 
   1  14  10    10175.76    10901.82   1915.50 o 
   2  14  10      110.45      398.88    211.31 o 
   3  14  10     5967.59     5828.51    503.45 o 
   4  14  10     3841.30     3370.12    441.04 o 
   5  14  10      156.04       72.09    213.08 o 
  -5  15  10     1602.06     1264.47    426.39 o 
  -4  15  10     3919.56     3386.72    765.50 o 
  -3  15  10      485.44      404.81    245.94 o 
  -2  15  10        7.34     -230.93    205.85 o 
  -1  15  10     1598.82     1824.25    260.10 o 
   0  15  10     2318.26     2830.26    304.05 o 
   1  15  10      666.01     1106.16    332.95 o 
   2  15  10      800.59     1067.15    315.43 o 
   3  15  10      232.36        1.66    219.39 o 
   4  15  10      333.31       20.33    184.95 o 
  -5  16  10     2545.29     3706.80   1685.65 o 
  -4  16  10      351.27      219.96    616.10 o 
  -3  16  10      571.13      484.37    376.40 o 
  -2  16  10     1603.81     1737.94    321.96 o 
  -1  16  10     5126.09     5754.49    455.09 o 
   0  16  10      714.54      727.76    245.57 o 
   1  16  10       45.87      228.79    311.69 o 
   2  16  10     3219.74     3771.23   1166.91 o 
   3  16  10      642.87      807.18    331.97 o 
   4  16  10      349.56      239.52    266.95 o 
  -4  17  10      819.46      847.44    420.94 o 
  -3  17  10      985.13      773.76    409.00 o 
  -2  17  10     1759.94     1677.37    346.45 o 
  -1  17  10     2880.46     2602.58    321.73 o 
   0  17  10      465.60      622.47    252.69 o 
   1  17  10    14405.86    16613.90   3630.30 o 
   2  17  10     4825.25     5081.51   1173.47 o 
   3  17  10     3658.49     4152.53    664.64 o 
   4  17  10      989.61      773.19    382.83 o 
  -4  18  10      800.79      626.62    425.92 o 
  -3  18  10       10.92     -545.95    398.61 o 
  -2  18  10     2533.45     2834.84    342.41 o 
  -1  18  10      164.98       93.55    374.22 o 
   0  18  10      158.27      -65.53    303.77 o 
   1  18  10     1719.40     1783.63    544.39 o 
   2  18  10      580.16      481.03    839.40 o 
   3  18  10        0.92      620.07    437.99 o 
  -3  19  10     1367.74     1027.43    455.29 o 
  -2  19  10      329.39     -389.24    294.59 o 
  -1  19  10     4213.81     4034.45    417.93 o 
   0  19  10      129.48      174.05    446.27 o 
   1  19  10     2519.52     3135.59   1501.12 o 
   2  19  10       30.93      510.21    368.38 o 
   3  19  10     1068.86     1144.97    423.33 o 
  -2  20  10        0.98     -634.62    423.08 o 
  -1  20  10     2288.58     2281.54    513.53 o 
   0  20  10      670.38     1100.10    464.40 o 
   1  20  10      103.24      -54.66    388.54 o 
   2  20  10      593.91      776.46    401.42 o 
  -1  21  10        8.19     -505.43    336.96 o 
   0  21  10     1570.79     1000.81    631.55 o 
   1  21  10       30.32      312.70    417.06 o 
  -7   1  11       15.16     -418.90    279.27 o 
  -6   1  11      592.45      200.72    748.30 o 
  -5   1  11     1040.60     1202.16    311.35 o 
  -4   1  11      418.31      379.79    169.48 o 
  -3   1  11        2.57      -35.76    100.71 o 
  -2   1  11      546.72      682.80     82.18 o 
  -1   1  11     6864.97     6033.56    313.11 o 
   0   1  11      408.91      471.64     90.72 o 
   1   1  11     8840.37     8880.13    579.51 o 
   2   1  11    12884.50    12869.93    826.78 o 
   3   1  11    30387.53    30966.16   1941.67 o 
   4   1  11     1040.30     1283.68    236.94 o 
   5   1  11     1517.19     1461.53    300.25 o 
   6   1  11      315.28      125.55    279.54 o 
  -6   2  11     2268.48     2124.56    348.50 o 
  -5   2  11     5049.10     5502.93    609.61 o 
  -4   2  11       35.06       11.71    165.56 o 
  -3   2  11      573.18      632.84    144.33 o 
  -2   2  11    23763.95    22778.53   1212.45 o 
  -1   2  11     5688.53     4822.86    289.38 o 
   0   2  11      620.53      756.08    103.07 o 
   1   2  11    28954.82    29680.31   1875.58 o 
   2   2  11      773.51      959.41    108.27 o 
   3   2  11     2339.21     2233.42    214.46 o 
   4   2  11       18.61       24.43    191.14 o 
   5   2  11      124.01      198.49    242.73 o 
   6   2  11       34.70       38.28    600.94 o 
  -7   3  11      596.53      -19.24    541.33 o 
  -6   3  11      445.07      236.41    312.37 o 
  -5   3  11       23.39     -195.32    130.21 o 
  -4   3  11     4314.54     4212.22    381.64 o 
  -3   3  11      436.93      362.59    145.81 o 
  -2   3  11    21591.82    21947.64   1169.90 o 
  -1   3  11    22456.89    21707.89   1200.26 o 
   0   3  11    32820.81    29214.21   1845.76 o 
   1   3  11    28540.13    28379.20   1795.14 o 
   2   3  11     3575.44     3729.42    267.41 o 
   3   3  11      907.01     1075.29    151.70 o 
   4   3  11      265.79      366.64    144.22 o 
   5   3  11       36.19        7.05    237.16 o 
   6   3  11      517.71      690.47    305.50 o 
  -7   4  11      188.79     -128.36    365.21 o 
  -6   4  11      350.04        3.80    317.29 o 
  -5   4  11       69.48      -46.39    221.83 o 
  -4   4  11      621.37      661.94    139.17 o 
  -3   4  11     2633.40     2955.54    304.95 o 
  -2   4  11     9707.07     9811.37    540.50 o 
  -1   4  11       41.27      240.36     66.92 o 
   0   4  11     3938.07     4075.54    295.00 o 
   1   4  11      246.05       57.02     87.56 o 
   2   4  11     3386.83     3436.07    253.79 o 
   3   4  11     9898.28    10027.62    767.86 o 
   4   4  11      107.60      166.07    144.47 o 
   5   4  11        5.63      223.59    244.67 o 
   6   4  11       82.25     -161.24    278.73 o 
  -7   5  11      874.47     1027.10    699.77 o 
  -6   5  11      510.33      400.41    325.17 o 
  -5   5  11      370.92      137.17    275.70 o 
  -4   5  11    10280.21    10468.35    941.63 o 
  -3   5  11     2118.42     2418.60    210.58 o 
  -2   5  11    47068.57    45512.06   2757.03 o 
  -1   5  11    12037.81     9879.82    627.77 o 
   0   5  11    89301.41    95191.92   5987.55 o 
   1   5  11    11250.77    11315.52    735.13 o 
   2   5  11     1060.91     1101.78    127.55 o 
   3   5  11     2940.38     3266.03    294.80 o 
   4   5  11      503.24      456.66    163.62 o 
   5   5  11      623.10      777.46    253.19 o 
   6   5  11      302.64      678.98    324.13 o 
  -7   6  11       13.92     -106.82    370.43 o 
  -6   6  11     4018.48     4130.04    529.84 o 
  -5   6  11     3739.72     3810.84    395.59 o 
  -4   6  11      328.24      343.68    203.03 o 
  -3   6  11     1024.08      947.50    187.10 o 
  -2   6  11    23874.19    24113.58   1480.75 o 
  -1   6  11     5409.16     5446.53    371.39 o 
   0   6  11    25640.13    26996.69   1491.51 o 
   1   6  11    10140.71     9778.58    635.66 o 
   2   6  11       35.00       30.81     94.33 o 
   3   6  11     7627.75     7545.51    597.72 o 
   4   6  11      694.57      707.66    209.12 o 
   5   6  11      377.57      530.29    255.36 o 
   6   6  11      163.79     -145.42    288.69 o 
  -7   7  11       75.58     -540.58    360.39 o 
  -6   7  11      582.98      503.82    352.43 o 
  -5   7  11      434.03      363.90    314.86 o 
  -4   7  11     6879.24     6912.15    640.42 o 
  -3   7  11       21.02      115.69    216.37 o 
  -2   7  11    36524.37    34439.14   2098.70 o 
  -1   7  11      403.21      370.12    112.59 o 
   0   7  11    12470.15    11977.28    681.46 o 
   1   7  11      488.84      404.30     98.63 o 
   2   7  11     4527.59     4919.05    409.56 o 
   3   7  11     1008.53      908.68    165.33 o 
   4   7  11      222.21      283.64    177.74 o 
   5   7  11     1174.13      888.21    222.29 o 
   6   7  11        1.34      184.49    376.63 o 
  -6   8  11     1155.00     1102.75    381.55 o 
  -5   8  11      888.88      899.58    342.05 o 
  -4   8  11     9661.74     9322.17    724.39 o 
  -3   8  11     1717.78     2082.73    252.94 o 
  -2   8  11     8519.53     8750.88    577.33 o 
  -1   8  11      571.37      594.30    149.93 o 
   0   8  11     6872.02     8714.47    938.03 o 
   1   8  11    29021.05    30490.51   1651.63 o 
   2   8  11     2694.30     2743.08    265.48 o 
   3   8  11     3733.22     3327.40    314.02 o 
   4   8  11       71.70      161.53    160.90 o 
   5   8  11        2.33     -177.39    197.43 o 
   6   8  11      274.86      283.75    331.73 o 
  -6   9  11     2334.22     1881.62    417.47 o 
  -5   9  11      586.99      637.10    343.41 o 
  -4   9  11      489.06      708.48    230.75 o 
  -3   9  11      103.77      226.53    187.02 o 
  -2   9  11        3.90       31.34    133.47 o 
  -1   9  11     1783.32     1757.93    184.07 o 
   0   9  11     1135.57     1231.18    155.18 o 
   1   9  11      374.76      491.83     94.20 o 
   2   9  11     2304.48     2518.74    258.67 o 
   3   9  11    14484.73    13468.93   1024.69 o 
   4   9  11       46.02      112.43    176.82 o 
   5   9  11     1487.16     1707.74    261.41 o 
   6   9  11      925.29     1351.00    369.32 o 
  -6  10  11        0.65       -3.21    425.31 o 
  -5  10  11      537.99      470.37    351.31 o 
  -4  10  11      844.46     1187.98    349.27 o 
  -3  10  11     8207.68     7964.95    618.72 o 
  -2  10  11       96.74      206.47    150.42 o 
  -1  10  11    11212.59    11065.69    713.29 o 
   0  10  11    10163.41    11329.19    733.52 o 
   1  10  11     3173.10     3680.56    248.81 o 
   2  10  11     7975.14     7668.69    518.92 o 
   3  10  11    10388.81     9052.44    716.04 o 
   4  10  11     5921.62     5868.47    509.46 o 
   5  10  11       18.66      216.46    290.67 o 
   6  10  11      848.63      618.01    344.53 o 
  -6  11  11      381.44       32.11    389.39 o 
  -5  11  11       53.79      236.75    339.29 o 
  -4  11  11      671.90      765.01    261.46 o 
  -3  11  11       30.68       -9.31    200.13 o 
  -2  11  11      202.14     -196.91    146.60 o 
  -1  11  11       38.24      144.33    153.22 o 
   0  11  11      182.53      346.16    157.05 o 
   1  11  11     8705.36     9443.89    606.16 o 
   2  11  11       47.23      -58.96    116.35 o 
   3  11  11     7264.04     7377.73    505.94 o 
   4  11  11       55.66      110.09    189.68 o 
   5  11  11      805.02      593.67    236.38 o 
  -6  12  11      192.44     -358.71    384.96 o 
  -5  12  11        5.83      100.97    362.05 o 
  -4  12  11      580.72      542.04    341.45 o 
  -3  12  11      691.95      605.38    219.89 o 
  -2  12  11      293.97      304.95    175.84 o 
  -1  12  11     5630.40     5465.75    408.14 o 
   0  12  11    22088.84    26320.39   1625.56 o 
   1  12  11       66.48      -37.96    174.17 o 
   2  12  11       12.54       21.24    125.61 o 
   3  12  11     3868.35     3440.88    286.38 o 
   4  12  11       33.32      118.17    171.12 o 
   5  12  11      945.72      982.76    254.46 o 
  -5  13  11     1827.57     1592.20    683.15 o 
  -4  13  11      158.24       44.07    317.27 o 
  -3  13  11       62.34      219.91    226.58 o 
  -2  13  11     2589.31     2434.87    266.19 o 
  -1  13  11    13161.02    13073.23    839.69 o 
   0  13  11    13543.83    15621.32   1230.92 o 
   1  13  11     6571.48     8148.70   1934.31 o 
   2  13  11      430.85      201.14    320.05 o 
   3  13  11      403.65      378.55    238.44 o 
   4  13  11        3.73     -131.48    178.67 o 
   5  13  11      446.69      169.17    214.89 o 
  -5  14  11      914.33      849.36    407.08 o 
  -4  14  11     1584.67      988.26    379.60 o 
  -3  14  11      455.24       20.25    227.69 o 
  -2  14  11      236.15       22.79    203.09 o 
  -1  14  11      116.28       11.90    201.92 o 
   0  14  11     6174.61     6796.15    511.28 o 
   1  14  11     1319.62     2311.13    740.87 o 
   2  14  11     2010.15     2191.00    844.50 o 
   3  14  11      272.29       99.39    222.19 o 
   4  14  11      302.89      185.74    185.87 o 
   5  14  11      229.71       24.50    216.60 o 
  -5  15  11      206.36     -107.35    379.66 o 
  -4  15  11     1899.51     2057.03    534.48 o 
  -3  15  11      199.89      300.60    277.94 o 
  -2  15  11     9059.19     8752.71    681.88 o 
  -1  15  11     2170.29     2491.41    303.28 o 
   0  15  11     2830.74     3256.45    450.21 o 
   1  15  11     5850.69     7307.43   1970.16 o 
   2  15  11      692.67      772.95    313.81 o 
   3  15  11      144.46      106.75    298.61 o 
   4  15  11       29.94      -83.38    250.32 o 
  -4  16  11     3765.09     2995.74   1071.59 o 
  -3  16  11      183.12     -221.57    586.66 o 
  -2  16  11      355.87      205.59    239.34 o 
  -1  16  11     1710.88     1685.10    303.66 o 
   0  16  11       43.52      350.19    235.83 o 
   1  16  11     9868.09    12388.58   2708.84 o 
   2  16  11    11108.92    11395.77   3292.74 o 
   3  16  11      173.30      309.62    310.46 o 
   4  16  11      564.84      516.43    332.26 o 
  -4  17  11      498.06      247.72    415.13 o 
  -3  17  11      134.88      172.97    387.69 o 
  -2  17  11      295.45      243.99    307.15 o 
  -1  17  11      558.48      700.91    260.01 o 
   0  17  11      344.22      213.09    425.86 o 
   1  17  11      304.48      348.98    344.49 o 
   2  17  11      398.01      644.58    529.82 o 
   3  17  11     1411.15     1885.69    409.42 o 
  -4  18  11     4914.22     4590.26   1360.47 o 
  -3  18  11      147.18     -129.32    404.02 o 
  -2  18  11     2588.59     2411.83    437.51 o 
  -1  18  11     4771.48     5290.39    473.83 o 
   0  18  11     2104.50     2497.66    400.65 o 
   1  18  11       61.95      547.66    353.70 o 
   2  18  11      142.58      412.49    369.56 o 
   3  18  11     3193.60     2995.38    690.00 o 
  -3  19  11      548.33      392.78    588.70 o 
  -2  19  11      113.57     -381.80    277.61 o 
  -1  19  11     2650.36     3673.34    415.92 o 
   0  19  11      545.64      994.89    444.77 o 
   1  19  11       43.81     -427.86    380.27 o 
   2  19  11        2.75      342.01    395.28 o 
  -2  20  11      190.20     -507.01    613.32 o 
  -1  20  11      462.63     -121.30    381.16 o 
   0  20  11     3522.02     4125.28    626.59 o 
   1  20  11      936.50     1140.57    433.94 o 
   2  20  11      130.05      804.49    492.21 o 
  -1  21  11        9.69     -146.65    413.87 o 
   0  21  11     1123.90      963.07    486.33 o 
  -6   0  12     1108.21     1545.58    501.10 o 
  -5   0  12     1616.24     1772.37    506.93 o 
  -4   0  12      197.88       -6.46    186.18 o 
  -3   0  12    13287.67    14009.88   1183.59 o 
  -2   0  12     9449.03     7996.14    579.24 o 
  -1   0  12    17074.27    14125.03    991.57 o 
   0   0  12       32.91       -4.60    123.00 o 
   1   0  12    10632.88    11399.45   1046.04 o 
   2   0  12    29536.95    27110.71   2426.47 o 
   3   0  12     5321.10     5322.82    515.93 o 
   4   0  12    24611.54    25070.03   3283.84 o 
   5   0  12      461.59      831.38    348.35 o 
   6   0  12        5.74      -97.95    399.08 o 
  -6   1  12       68.46      388.00    445.43 o 
  -5   1  12     2052.07     2518.31    302.55 o 
  -4   1  12     7483.07     7287.84    570.94 o 
  -3   1  12     9310.94     8619.40    532.74 o 
  -2   1  12      719.74      794.97     84.11 o 
  -1   1  12     6599.66     6308.55    325.57 o 
   0   1  12    15826.78    14601.08    939.46 o 
   1   1  12    24781.71    24297.24   1541.95 o 
   2   1  12     2822.94     2958.04    218.25 o 
   3   1  12      372.95      335.85    101.95 o 
   4   1  12      504.80      584.24    252.01 o 
   5   1  12     4734.65     5285.76    580.56 o 
   6   1  12     5251.68     5857.33    921.02 o 
  -7   2  12        2.41     -719.73    479.82 o 
  -6   2  12      682.35      290.17    333.58 o 
  -5   2  12      122.91     -205.89    199.48 o 
  -4   2  12     3939.93     4509.73    397.03 o 
  -3   2  12     3197.38     3216.02    236.04 o 
  -2   2  12    18298.34    16682.57    896.84 o 
  -1   2  12    22008.05    20843.77   1151.01 o 
   0   2  12    75331.29    72435.08   4551.81 o 
   1   2  12     8822.99     9310.27    606.12 o 
   2   2  12    18367.67    19055.49   1213.48 o 
   3   2  12      236.11        9.13    119.49 o 
   4   2  12      536.23      173.27    191.57 o 
   5   2  12     5074.97     4790.94    539.51 o 
   6   2  12     1348.14     2029.47    375.20 o 
  -7   3  12      108.18     -223.24    353.82 o 
  -6   3  12     1787.55     1176.60    649.77 o 
  -5   3  12     1871.05     1713.35    365.36 o 
  -4   3  12       28.59      154.02    170.47 o 
  -3   3  12     5316.16     5039.04    410.44 o 
  -2   3  12    61256.21    60168.73   3182.48 o 
  -1   3  12     2045.39     2326.16    159.84 o 
   0   3  12    13962.85    13056.74    847.02 o 
   1   3  12    51947.21    53284.14   3354.66 o 
   2   3  12     3218.31     3242.72    241.71 o 
   3   3  12     2893.27     2850.02    342.23 o 
   4   3  12     6678.52     6392.03    523.27 o 
   5   3  12     3520.85     3874.17    483.43 o 
   6   3  12     4547.19     4983.15    845.81 o 
  -7   4  12       35.21     -524.72    349.81 o 
  -6   4  12     2023.07     1530.47    467.43 o 
  -5   4  12     2721.46     3087.24    704.17 o 
  -4   4  12    16856.88    15953.89   1147.62 o 
  -3   4  12      261.84      142.14    145.00 o 
  -2   4  12    55412.27    52946.18   2807.60 o 
  -1   4  12       29.99       57.44     97.39 o 
   0   4  12     2832.46     3173.78    242.37 o 
   1   4  12    12122.62    12751.01    824.81 o 
   2   4  12     1187.19     1176.90    130.33 o 
   3   4  12     1280.80     1490.23    183.25 o 
   4   4  12     3694.49     3535.84    324.13 o 
   5   4  12     1915.73     2097.20    344.09 o 
   6   4  12      331.00      -38.15    479.82 o 
  -7   5  12      423.32      -74.85    395.87 o 
  -6   5  12      375.42       83.94    334.51 o 
  -5   5  12     1386.38     1256.37    268.87 o 
  -4   5  12     1461.57     1372.51    237.29 o 
  -3   5  12     3193.90     3668.08    331.97 o 
  -2   5  12    19821.45    19093.34   1180.79 o 
  -1   5  12      267.02      325.50    105.46 o 
   0   5  12     7365.13     8374.82    560.50 o 
   1   5  12        8.46     -108.73     85.88 o 
   2   5  12       66.97      -86.75     92.44 o 
   3   5  12      650.74      698.32    154.42 o 
   4   5  12      914.48      887.23    186.33 o 
   5   5  12     3442.66     2862.53    401.17 o 
   6   5  12     6441.84     7415.81    804.38 o 
  -7   6  12      424.26      272.75    376.30 o 
  -6   6  12     1065.70      605.74    334.64 o 
  -5   6  12       12.54      300.47    241.87 o 
  -4   6  12      155.79       62.46    207.21 o 
  -3   6  12     1142.14     1450.45    209.26 o 
  -2   6  12      116.82      261.11    134.45 o 
  -1   6  12     7303.42     7261.23    477.19 o 
   0   6  12    14563.96    15061.66    830.08 o 
   1   6  12     1016.98     1090.62    134.22 o 
   2   6  12       28.30      -24.12    118.50 o 
   3   6  12      490.34      499.74    152.79 o 
   4   6  12       13.57       23.97    162.38 o 
   5   6  12     2226.96     2454.96    374.73 o 
   6   6  12      216.16      149.14    304.11 o 
  -6   7  12     1819.34     1200.96    384.00 o 
  -5   7  12      910.96     1134.39    339.69 o 
  -4   7  12    12556.29    12625.21    944.29 o 
  -3   7  12     3257.30     2423.95    322.23 o 
  -2   7  12     1384.14     1931.43    351.17 o 
  -1   7  12     7577.83     7716.24    511.90 o 
   0   7  12     6357.41     8011.70    520.95 o 
   1   7  12    19035.88    18208.11   1157.35 o 
   2   7  12      204.30      216.10    126.64 o 
   3   7  12      272.16      231.27    176.20 o 
   4   7  12      192.31      152.14    178.24 o 
   5   7  12     3247.49     3051.13    426.10 o 
   6   7  12     4505.11     5111.66    623.64 o 
  -6   8  12     1133.72     1420.67    395.64 o 
  -5   8  12       84.36       14.40    387.56 o 
  -4   8  12      111.18      148.15    222.49 o 
  -3   8  12     6034.33     5765.44    474.78 o 
  -2   8  12      159.26      231.41    167.53 o 
  -1   8  12    55690.91    55605.77   3369.08 o 
   0   8  12     4387.77     5653.79    425.51 o 
   1   8  12     2027.19     2148.20    178.06 o 
   2   8  12     2388.50     2397.89    395.00 o 
   3   8  12     9906.77     8560.66    682.33 o 
   4   8  12     2013.96     1939.87    266.08 o 
   5   8  12      141.21      261.49    215.75 o 
   6   8  12        0.83      105.54    324.78 o 
  -6   9  12      174.59     -180.48    370.64 o 
  -5   9  12      651.99      259.61    326.44 o 
  -4   9  12      237.90      -13.86    225.16 o 
  -3   9  12     9256.20     9406.46    711.44 o 
  -2   9  12    20475.20    20170.65   1249.14 o 
  -1   9  12    11209.36    10916.77    700.21 o 
   0   9  12    10876.97    11510.86    745.09 o 
   1   9  12    16207.08    17436.70    961.82 o 
   2   9  12     1512.71     1509.84    207.53 o 
   3   9  12     7345.99     7306.68    597.45 o 
   4   9  12       77.61       86.20    185.77 o 
   5   9  12     2070.95     2143.45    297.85 o 
   6   9  12     1645.31     1694.75    404.34 o 
  -6  10  12      235.27      180.00    381.48 o 
  -5  10  12       86.60       48.83    322.48 o 
  -4  10  12      169.78      242.07    240.54 o 
  -3  10  12     2506.97     2613.88    306.49 o 
  -2  10  12    17840.09    16934.93   1065.28 o 
  -1  10  12      292.30      146.48    249.09 o 
   0  10  12     4688.76     5317.24    507.38 o 
   1  10  12    14426.17    16452.88   1015.03 o 
   2  10  12     4477.98     4178.38    313.11 o 
   3  10  12     1041.63      927.94    195.23 o 
   4  10  12      878.39      997.36    212.40 o 
   5  10  12     5968.47     5623.11    509.21 o 
  -6  11  12      142.62      541.06    395.98 o 
  -5  11  12     2284.49     2512.89    465.59 o 
  -4  11  12      351.40      221.27    246.38 o 
  -3  11  12        9.32        0.61    207.75 o 
  -2  11  12      905.65     1006.01    189.82 o 
  -1  11  12        3.51     -227.66    151.77 o 
   0  11  12    31780.75    35785.66   2987.72 o 
   1  11  12     2656.81     3032.66    318.90 o 
   2  11  12     5774.82     5634.07    396.39 o 
   3  11  12       87.76      -46.84    144.09 o 
   4  11  12      255.31       67.06    197.73 o 
   5  11  12     1923.47     1651.71    289.57 o 
  -6  12  12      369.53      612.97    435.66 o 
  -5  12  12      229.45     -154.14    347.05 o 
  -4  12  12     2607.35     2972.37    693.94 o 
  -3  12  12     1700.50     1229.55    335.09 o 
  -2  12  12     7313.15     6796.75    490.43 o 
  -1  12  12       99.56      175.89    205.55 o 
   0  12  12      300.99      437.74    193.42 o 
   1  12  12     1965.00     2218.44    856.74 o 
   2  12  12     6067.88     6527.96    527.52 o 
   3  12  12     2493.55     2376.16    237.68 o 
   4  12  12     3544.18     3254.32    299.74 o 
   5  12  12        1.48     -314.39    231.45 o 
  -5  13  12      161.83      187.54    367.12 o 
  -4  13  12     1497.20     1597.81    399.55 o 
  -3  13  12     3657.19     3384.03    736.68 o 
  -2  13  12     8190.91     7936.41    566.22 o 
  -1  13  12     3325.49     3265.20    310.55 o 
   0  13  12     5947.02     7319.48    717.93 o 
   1  13  12      992.09     1308.61    560.28 o 
   2  13  12     4829.84     4103.29    498.81 o 
   3  13  12      907.05      960.44    225.43 o 
   4  13  12       90.33      323.83    181.69 o 
   5  13  12      247.01      127.25    215.13 o 
  -5  14  12        5.66     -110.84    403.70 o 
  -4  14  12      910.60      307.36    529.82 o 
  -3  14  12       26.78       70.29    247.06 o 
  -2  14  12      531.91      471.57    210.27 o 
  -1  14  12     9988.85     9867.70    672.36 o 
   0  14  12    20457.35    25019.38   2618.39 o 
   1  14  12      113.36      -71.59    272.17 o 
   2  14  12      178.72      332.24    305.04 o 
   3  14  12     1394.65     1008.95    316.81 o 
   4  14  12       79.34       50.51    226.68 o 
  -5  15  12      312.38      158.95    549.35 o 
  -4  15  12     2471.94     1611.68    440.76 o 
  -3  15  12      385.21      462.04    272.90 o 
  -2  15  12      492.86      212.27    229.62 o 
  -1  15  12     2527.32     2882.23    319.17 o 
   0  15  12     1264.34     1824.64    341.51 o 
   1  15  12     1319.98     1539.13    396.01 o 
   2  15  12     2786.33     3168.04    480.07 o 
   3  15  12       13.01      246.78    316.76 o 
   4  15  12      297.68      -86.94    300.92 o 
  -4  16  12      177.97      507.01    648.17 o 
  -3  16  12      610.59      506.91    353.10 o 
  -2  16  12     2225.41     2124.00    304.12 o 
  -1  16  12     3260.40     4255.33    399.28 o 
   0  16  12      117.97      -22.88    228.68 o 
   1  16  12     2366.97     2984.84   1015.18 o 
   2  16  12      731.32     1028.42    358.32 o 
   3  16  12      177.21      338.27    324.62 o 
   4  16  12     1691.10     1180.19    390.59 o 
  -4  17  12     1773.91     2030.72    508.69 o 
  -3  17  12      540.57      307.51    416.88 o 
  -2  17  12     1704.98     1357.11    419.11 o 
  -1  17  12      485.39      101.21    264.94 o 
   0  17  12      490.90      651.87    306.37 o 
   1  17  12     2355.21     2966.81    995.94 o 
   2  17  12     2193.74     2409.75    448.44 o 
   3  17  12      210.27      141.94    358.52 o 
  -3  18  12      140.62      418.42    448.99 o 
  -2  18  12     4040.72     3653.01    399.26 o 
  -1  18  12     1218.87      729.68    287.46 o 
   0  18  12      674.42      680.88    537.54 o 
   1  18  12     1582.35     1888.25    450.25 o 
   2  18  12      956.43     1003.78    392.46 o 
   3  18  12      811.49     1009.81    568.44 o 
  -3  19  12      521.94     -422.36    459.99 o 
  -2  19  12      127.46     -182.20    290.91 o 
  -1  19  12     1438.73      747.22    398.78 o 
   0  19  12      859.24     1218.88    466.42 o 
   1  19  12       16.96        8.85    388.19 o 
   2  19  12      343.01      565.27    417.23 o 
  -2  20  12       20.75     -491.71    340.35 o 
  -1  20  12     3659.22     3854.62    453.84 o 
   0  20  12     1464.31     1662.30    493.63 o 
   1  20  12        1.76     -291.63    415.44 o 
  -6   1  13      530.47      773.86    318.88 o 
  -5   1  13     1260.32     1607.07    267.01 o 
  -4   1  13     5031.13     4757.07    345.68 o 
  -3   1  13    37310.65    37228.55   2169.95 o 
  -2   1  13    86081.70    77311.41   3774.41 o 
  -1   1  13      368.27      364.47     83.34 o 
   0   1  13     7387.35     7765.64    521.53 o 
   1   1  13     2321.65     2622.20    209.44 o 
   2   1  13        2.22       59.25     97.32 o 
   3   1  13     3940.71     4207.93    361.02 o 
   4   1  13      519.04      701.69    230.58 o 
   5   1  13      751.79      568.82    259.48 o 
   6   1  13       58.62      334.87    300.57 o 
  -7   2  13      353.95      820.01    505.77 o 
  -6   2  13      310.03      -44.34    286.15 o 
  -5   2  13      126.90      -36.86    213.53 o 
  -4   2  13    21972.40    21546.37   1516.07 o 
  -3   2  13       36.48       48.59    100.26 o 
  -2   2  13      152.13      343.11    140.57 o 
  -1   2  13     7684.09     7134.23    412.19 o 
   0   2  13    12578.53    11267.18    737.25 o 
   1   2  13    14279.94    13718.26    881.65 o 
   2   2  13    14455.41    14874.35    953.77 o 
   3   2  13       41.39      -36.98    128.15 o 
   4   2  13      823.96      968.86    240.66 o 
   5   2  13      416.61      700.42    267.29 o 
   6   2  13      425.32      144.27    314.00 o 
  -7   3  13      428.64     -503.64    380.38 o 
  -6   3  13      606.22       86.60    517.28 o 
  -5   3  13     4664.59     5133.95    469.59 o 
  -4   3  13     7979.51     7859.02    605.85 o 
  -3   3  13        4.55      -61.85    100.82 o 
  -2   3  13       11.32      155.57     64.60 o 
  -1   3  13    16443.40    14314.20    793.01 o 
   0   3  13    11770.86    10623.55    697.39 o 
   1   3  13       15.70      -52.65    108.02 o 
   2   3  13       29.58      135.68    100.52 o 
   3   3  13       63.88       10.97    128.63 o 
   4   3  13       74.91       71.52    200.41 o 
   5   3  13     2322.37     2363.07    362.17 o 
   6   3  13      458.26      620.62    318.51 o 
  -7   4  13        0.63     -304.32    394.97 o 
  -6   4  13      222.34      141.15    331.74 o 
  -5   4  13      347.93      142.53    278.61 o 
  -4   4  13     4909.80     4631.25    416.91 o 
  -3   4  13     3839.57     4387.11    372.21 o 
  -2   4  13     4886.40     5096.28    350.59 o 
  -1   4  13     1829.81     1639.87    132.75 o 
   0   4  13     7263.51     6812.14    465.40 o 
   1   4  13     3148.21     3044.39    235.40 o 
   2   4  13    13059.32    12290.96    798.79 o 
   3   4  13     1479.92     1443.52    197.19 o 
   4   4  13     4513.15     4755.29    414.53 o 
   5   4  13     1191.54      862.40    295.45 o 
   6   4  13      100.99      274.71    306.32 o 
  -7   5  13      234.31     -194.74    630.82 o 
  -6   5  13      969.75      208.12    343.42 o 
  -5   5  13     1046.82     1018.16    279.46 o 
  -4   5  13     4860.57     5404.00    467.21 o 
  -3   5  13      255.92      299.53    168.65 o 
  -2   5  13     3847.65     4106.24    302.77 o 
  -1   5  13     7460.05     7015.98    412.59 o 
   0   5  13     3462.46     3937.72    572.91 o 
   1   5  13       22.46       98.67    122.36 o 
   2   5  13      689.50      661.04    121.47 o 
   3   5  13     2342.56     2364.22    241.90 o 
   4   5  13      224.33      144.90    176.47 o 
   5   5  13      684.17     1055.23    304.70 o 
   6   5  13     1402.20     1168.14    379.51 o 
  -6   6  13       58.36     -290.80    338.20 o 
  -5   6  13      189.22      334.43    249.75 o 
  -4   6  13     5358.30     5754.35    602.47 o 
  -3   6  13       67.42       68.81    215.61 o 
  -2   6  13      131.24      368.26    129.49 o 
  -1   6  13      871.29      850.51    135.78 o 
   0   6  13     4040.39     4806.20    290.57 o 
   1   6  13        0.08       44.90     97.90 o 
   2   6  13      327.10      508.95    144.37 o 
   3   6  13     3606.67     3972.12    356.92 o 
   4   6  13       58.44      245.76    169.80 o 
   5   6  13       99.14      207.95    289.95 o 
   6   6  13     2100.13     2752.71    441.08 o 
  -6   7  13      525.96      438.66    365.25 o 
  -5   7  13      830.23     1468.98    301.92 o 
  -4   7  13      148.23      198.97    211.89 o 
  -3   7  13      375.67      352.95    192.43 o 
  -2   7  13    13957.51    12940.44    820.26 o 
  -1   7  13       24.00      -42.79    127.07 o 
   0   7  13     2574.82     2590.52    311.70 o 
   1   7  13      507.47      551.17    119.95 o 
   2   7  13     8175.25     7754.68    610.57 o 
   3   7  13      172.89      -53.36    139.61 o 
   4   7  13     5614.75     5628.56    489.87 o 
   5   7  13     1165.00     1458.87    339.80 o 
   6   7  13       35.82      312.22    334.75 o 
  -6   8  13      671.06      578.48    382.71 o 
  -5   8  13      186.63      184.95    317.76 o 
  -4   8  13     5674.06     6527.44    558.87 o 
  -3   8  13      281.15      379.24    200.03 o 
  -2   8  13     3994.32     3502.69    286.13 o 
  -1   8  13      470.62      308.61    170.24 o 
   0   8  13     1397.88     1746.73    229.25 o 
   1   8  13    10569.86     9583.03    635.99 o 
   2   8  13    10888.38    10425.14    805.43 o 
   3   8  13      796.33      510.79    169.05 o 
   4   8  13      133.41     -220.52    175.07 o 
   5   8  13       16.62      133.28    275.01 o 
   6   8  13       16.48      283.05    344.61 o 
  -6   9  13      151.11      -52.93    402.43 o 
  -5   9  13       77.97      185.10    405.20 o 
  -4   9  13     1900.68     1814.29    294.57 o 
  -3   9  13     5736.15     6526.47   1360.76 o 
  -2   9  13    28247.31    25487.59   1801.38 o 
  -1   9  13     6708.59     6948.61    470.73 o 
   0   9  13    16074.87    18224.03   1718.92 o 
   1   9  13      153.19      212.42    172.83 o 
   2   9  13       22.66      151.06    143.18 o 
   3   9  13      399.95      348.16    168.05 o 
   4   9  13     1065.74     1332.28    233.73 o 
   5   9  13     3797.82     3930.52    397.61 o 
  -6  10  13       28.41     -562.71    375.14 o 
  -5  10  13      385.96      905.63    363.22 o 
  -4  10  13       87.46      -19.46    237.30 o 
  -3  10  13     2215.53     2175.62    286.30 o 
  -2  10  13      234.32      146.87    158.81 o 
  -1  10  13     1382.05     1371.25    194.99 o 
   0  10  13     3912.48     4805.77    371.04 o 
   1  10  13       12.16      283.73    178.28 o 
   2  10  13     5680.86     5166.08    364.32 o 
   3  10  13     1753.80     1855.52    241.80 o 
   4  10  13      309.36      126.97    205.40 o 
   5  10  13      893.34      719.81    254.03 o 
  -6  11  13       17.90     -182.81    509.85 o 
  -5  11  13     5752.24     5890.95    677.43 o 
  -4  11  13     2311.19     2751.28    354.71 o 
  -3  11  13     2283.69     2971.12    460.34 o 
  -2  11  13    14043.16    12346.79    791.42 o 
  -1  11  13     1109.28     1250.47    196.16 o 
   0  11  13    16833.17    18297.49   1154.45 o 
   1  11  13     1692.12     1512.89    318.34 o 
   2  11  13     1716.15     1774.60    338.44 o 
   3  11  13     1167.37     1401.80    224.88 o 
   4  11  13       33.39     -103.91    254.32 o 
   5  11  13      175.94       65.72    239.91 o 
  -5  12  13      267.90      538.15    377.95 o 
  -4  12  13     7310.42     7422.48    802.98 o 
  -3  12  13      543.39      615.71    243.88 o 
  -2  12  13      661.67      601.28    201.40 o 
  -1  12  13       29.77       64.62    181.00 o 
   0  12  13    18201.45    21666.14   2046.17 o 
   1  12  13      156.51      -67.02    280.14 o 
   2  12  13       35.23       -5.22    254.67 o 
   3  12  13      229.70      -28.39    156.29 o 
   4  12  13     1510.00     1333.02    212.74 o 
   5  12  13     1688.71     1418.09    288.33 o 
  -5  13  13      391.59      416.73    427.93 o 
  -4  13  13     5923.13     5599.06    715.65 o 
  -3  13  13     2523.95     2644.25    343.57 o 
  -2  13  13     6829.17     5919.53    453.66 o 
  -1  13  13     1993.93     2086.17    256.86 o 
   0  13  13      461.46      909.11    220.06 o 
   1  13  13        8.22     -275.48    243.95 o 
   2  13  13      263.04      402.58    289.35 o 
   3  13  13     3080.57     2375.63    390.62 o 
   4  13  13     6064.14     4997.76    392.49 o 
   5  13  13       16.63      -16.70    220.87 o 
  -5  14  13       63.18     -257.29    392.77 o 
  -4  14  13        2.87       39.15    353.66 o 
  -3  14  13      824.73      642.35    295.01 o 
  -2  14  13      110.75      -20.59    210.62 o 
  -1  14  13       42.89     -182.89    194.44 o 
   0  14  13     1964.96     2646.43    439.77 o 
   1  14  13     1009.40     1037.89    323.82 o 
   2  14  13    10911.53     9746.76   1601.84 o 
   3  14  13     3478.67     3310.49    465.20 o 
   4  14  13      105.88      275.38    548.91 o 
  -5  15  13     3201.71     3111.24    717.11 o 
  -4  15  13     1005.38      802.12    922.33 o 
  -3  15  13     2817.06     2389.13    357.15 o 
  -2  15  13      135.18      233.25    301.35 o 
  -1  15  13      599.59      557.72    280.52 o 
   0  15  13     1365.12     1877.78    278.64 o 
   1  15  13      155.70      340.47    468.60 o 
   2  15  13     2634.43     2959.28    504.46 o 
   3  15  13     1094.57     1197.72    343.82 o 
   4  15  13      876.18      685.76    339.88 o 
  -4  16  13      638.62      279.70    417.97 o 
  -3  16  13     2043.26     2476.82    526.97 o 
  -2  16  13     1687.67     1890.87    395.76 o 
  -1  16  13     3316.45     3161.33    453.26 o 
   0  16  13      604.39      697.28    381.96 o 
   1  16  13      845.02     1194.27    718.42 o 
   2  16  13      600.33      527.65    333.04 o 
   3  16  13      134.90      252.57    323.85 o 
   4  16  13     1756.56     2138.94    415.40 o 
  -4  17  13        1.58     -314.39    685.34 o 
  -3  17  13     2346.71     1456.06    472.53 o 
  -2  17  13      276.75      117.09    340.93 o 
  -1  17  13      224.18     -314.37    271.90 o 
   0  17  13      351.12       95.76    359.62 o 
   1  17  13        8.16      485.03    369.90 o 
   2  17  13      796.24      530.90    507.81 o 
   3  17  13     1676.10     1853.18    850.77 o 
  -3  18  13      575.63      627.86    474.22 o 
  -2  18  13      373.39       49.75    419.87 o 
  -1  18  13      417.57      326.59    488.15 o 
   0  18  13      149.65      347.35    383.37 o 
   1  18  13      136.30     -351.16    494.11 o 
   2  18  13     1721.53     2119.54   1209.47 o 
   3  18  13      761.82      916.25    389.84 o 
  -2  19  13     4320.62     3816.18    802.27 o 
  -1  19  13      390.99       -4.88    290.31 o 
   0  19  13     5837.04     6200.06    843.48 o 
   1  19  13     1490.75     1646.60    456.99 o 
   2  19  13        0.82      -77.76    396.47 o 
  -1  20  13      711.85       53.95    384.58 o 
   0  20  13     2351.61     1934.62    519.45 o 
   1  20  13      326.77      448.62    463.84 o 
  -6   0  14     1037.64     1187.02    533.46 o 
  -5   0  14      229.98      247.63    308.12 o 
  -4   0  14      312.70      568.88    203.71 o 
  -3   0  14    15018.67    13768.97   1154.44 o 
  -2   0  14      640.23      748.54    113.32 o 
  -1   0  14    14526.08    12139.17   1587.26 o 
   0   0  14    56736.56    53215.02   4743.99 o 
   1   0  14    25461.32    23827.81   2149.88 o 
   2   0  14       16.68      -78.93    143.15 o 
   3   0  14      747.85      775.15    182.24 o 
   4   0  14      520.99      509.56    346.90 o 
   5   0  14      713.17      688.83    367.01 o 
   6   0  14       75.18      -52.47    416.86 o 
  -6   1  14      501.28      343.80    353.30 o 
  -5   1  14     4218.25     4764.17    444.67 o 
  -4   1  14     8863.27     8451.86    545.32 o 
  -3   1  14      369.90      597.92    112.92 o 
  -2   1  14     1606.29     1886.82    124.68 o 
  -1   1  14     5143.86     4568.19    277.69 o 
   0   1  14      743.54      828.70    126.25 o 
   1   1  14     6536.93     6282.09    430.48 o 
   2   1  14      172.95       58.10    105.89 o 
   3   1  14     6770.97     6640.95    530.20 o 
   4   1  14      800.63      641.07    270.23 o 
   5   1  14      996.25      504.23    324.01 o 
   6   1  14      743.58      713.25    345.70 o 
  -7   2  14      253.63      122.73    875.69 o 
  -6   2  14     1811.32     1408.76    355.35 o 
  -5   2  14     1013.38     1048.43    273.22 o 
  -4   2  14      213.52       62.70    181.34 o 
  -3   2  14     3958.50     4375.29    300.57 o 
  -2   2  14    18174.43    17172.37    925.47 o 
  -1   2  14    37460.88    34282.19   1860.47 o 
   0   2  14      933.98     1105.13    144.30 o 
   1   2  14     7910.21     7603.89    512.44 o 
   2   2  14    24152.62    24376.30   1550.02 o 
   3   2  14     4063.35     3999.40    351.32 o 
   4   2  14      877.52      911.66    254.66 o 
   5   2  14      110.45      102.85    246.70 o 
   6   2  14      246.82      336.28    323.14 o 
  -7   3  14      197.85      169.95    794.94 o 
  -6   3  14      299.07       97.25    382.27 o 
  -5   3  14     2565.62     2843.79    343.00 o 
  -4   3  14    25682.20    26046.22   1814.99 o 
  -3   3  14      291.76      263.00    151.87 o 
  -2   3  14      705.20     1012.69    134.91 o 
  -1   3  14     6650.35     5355.69    325.36 o 
   0   3  14    11933.23    11048.75    727.13 o 
   1   3  14     7694.20     7443.92    502.14 o 
   2   3  14    50678.99    48694.10   3070.14 o 
   3   3  14     3456.84     3762.09    328.93 o 
   4   3  14      255.51      398.24    224.91 o 
   5   3  14      897.17     1075.19    292.13 o 
   6   3  14     1800.34     1646.67    391.06 o 
  -7   4  14       13.10     -360.00    391.40 o 
  -6   4  14      349.32     -391.03    332.41 o 
  -5   4  14      575.51      690.67    244.34 o 
  -4   4  14       28.30       95.64    190.00 o 
  -3   4  14      169.99        4.06    155.66 o 
  -2   4  14    18145.12    16545.09   1030.43 o 
  -1   4  14     4273.28     3521.94    229.70 o 
   0   4  14    28941.41    29411.09   1867.14 o 
   1   4  14    51905.67    49294.27   3104.66 o 
   2   4  14       22.41     -155.37    106.00 o 
   3   4  14      147.32      297.56    151.48 o 
   4   4  14    13887.08    12681.08    971.89 o 
   5   4  14     1919.01     2327.19    380.54 o 
   6   4  14       68.11      270.45    312.13 o 
  -6   5  14     2990.47     2548.34    690.44 o 
  -5   5  14        6.38      146.88    296.31 o 
  -4   5  14      297.60      526.36    221.86 o 
  -3   5  14    12919.52    12898.88    931.38 o 
  -2   5  14       22.25       59.86    119.09 o 
  -1   5  14     3042.46     2992.51    210.42 o 
   0   5  14     8298.69     8197.60    556.65 o 
   1   5  14        2.79       13.02    105.25 o 
   2   5  14     9632.94     8688.04    579.73 o 
   3   5  14      737.11      763.47    173.45 o 
   4   5  14     3334.29     3618.68    348.49 o 
   5   5  14      359.34      394.26    287.82 o 
   6   5  14      222.71       61.06    343.39 o 
  -6   6  14       79.70      280.33    369.72 o 
  -5   6  14      268.50      -64.34    303.65 o 
  -4   6  14      210.86      378.22    229.54 o 
  -3   6  14      947.54     1033.89    285.33 o 
  -2   6  14     5588.44     5691.56    398.02 o 
  -1   6  14    63016.17    62078.24   3759.13 o 
   0   6  14     1533.05     1632.10    176.03 o 
   1   6  14      104.09      -44.18    108.16 o 
   2   6  14    26334.53    24445.22   1816.98 o 
   3   6  14      705.70      917.69    185.61 o 
   4   6  14     3948.96     4454.87    404.05 o 
   5   6  14      774.96      759.55    305.12 o 
   6   6  14      111.56       24.59    341.87 o 
  -6   7  14       25.36      124.29    352.79 o 
  -5   7  14     2468.07     2518.83    353.33 o 
  -4   7  14     8188.87     8127.33    654.64 o 
  -3   7  14       50.47      -91.04    178.17 o 
  -2   7  14     1100.81      975.42    167.12 o 
  -1   7  14      635.97      676.75    143.16 o 
   0   7  14    14752.50    16911.17   1783.80 o 
   1   7  14     3948.27     3838.57    291.97 o 
   2   7  14       17.51       -9.15    194.75 o 
   3   7  14     5810.92     5386.40    453.63 o 
   4   7  14       55.88      103.96    187.44 o 
   5   7  14       21.65       46.58    293.75 o 
   6   7  14       78.57       52.58    333.01 o 
  -6   8  14      410.15      588.75    561.59 o 
  -5   8  14      117.59     -201.11    312.06 o 
  -4   8  14      286.61      172.52    236.40 o 
  -3   8  14     8081.33     6919.24    660.94 o 
  -2   8  14    10572.44     9147.51    605.16 o 
  -1   8  14      127.51      113.52    138.07 o 
   0   8  14    36691.18    39775.41   5431.97 o 
   1   8  14    43683.32    43684.86   2749.09 o 
   2   8  14     1322.51     1067.08    304.90 o 
   3   8  14       85.72      155.61    172.11 o 
   4   8  14      490.40      574.14    201.03 o 
   5   8  14        2.02      -99.65    326.93 o 
  -6   9  14        9.25     -225.36    374.11 o 
  -5   9  14      958.65      526.51    351.38 o 
  -4   9  14      576.85      668.90    259.09 o 
  -3   9  14       16.94      118.30    208.42 o 
  -2   9  14     1429.26     1031.67    181.02 o 
  -1   9  14      622.59      548.09    262.62 o 
   0   9  14     8965.75     9922.59    917.80 o 
   1   9  14     3235.15     3427.93    492.50 o 
   2   9  14     7852.88     7909.51    641.21 o 
   3   9  14     4701.32     4212.83    389.69 o 
   4   9  14     1282.12     1059.11    224.60 o 
   5   9  14        7.36     -213.30    300.81 o 
  -6  10  14     1412.66      997.11    433.49 o 
  -5  10  14      263.07      381.77    350.17 o 
  -4  10  14      638.32      598.17    267.55 o 
  -3  10  14     3375.35     3358.46    307.42 o 
  -2  10  14    23337.68    20019.28   1252.74 o 
  -1  10  14     8640.01     9422.32    630.03 o 
   0  10  14     2001.18     2626.56    301.23 o 
   1  10  14      127.77      164.64    181.98 o 
   2  10  14     9012.80     7576.78    617.98 o 
   3  10  14     2147.01     2002.87    328.48 o 
   4  10  14        0.20      -65.96    206.21 o 
   5  10  14      787.93      900.82    261.90 o 
  -6  11  14      142.45      514.33    406.87 o 
  -5  11  14     1705.47     1746.78    428.47 o 
  -4  11  14     5221.70     5687.57    523.01 o 
  -3  11  14       16.05       93.86    197.13 o 
  -2  11  14      561.43      790.16    201.93 o 
  -1  11  14       15.14      263.71    171.67 o 
   0  11  14       24.58      469.10    204.99 o 
   1  11  14     4023.79     4593.92    715.36 o 
   2  11  14    16223.89    14260.63   1338.36 o 
   3  11  14      109.00       12.69    185.69 o 
   4  11  14      867.60      963.72    241.82 o 
   5  11  14        4.37      -40.51    232.52 o 
  -5  12  14      218.06      154.88    367.63 o 
  -4  12  14      726.96      726.33    306.47 o 
  -3  12  14      256.80      622.53    248.18 o 
  -2  12  14     8683.85     7695.09    542.00 o 
  -1  12  14      791.95      678.97    219.93 o 
   0  12  14     9993.72    10857.56   1064.73 o 
   1  12  14     4906.47     6278.81   1233.37 o 
   2  12  14      538.85      387.25    343.98 o 
   3  12  14      349.75      299.53    337.28 o 
   4  12  14     3306.67     2874.48    336.44 o 
   5  12  14        8.22     -188.33    252.07 o 
  -5  13  14      435.73      206.60    416.81 o 
  -4  13  14     1054.11      786.39    377.78 o 
  -3  13  14     4699.59     4840.52    473.93 o 
  -2  13  14      290.60       25.06    202.27 o 
  -1  13  14      253.01      173.62    198.82 o 
   0  13  14     8791.38    10183.01   1606.02 o 
   1  13  14      133.68      479.82    291.83 o 
   2  13  14      415.12      517.85    306.39 o 
   3  13  14     2600.82     2255.62    393.43 o 
   4  13  14     2489.03     2056.94    440.32 o 
  -5  14  14       70.76      394.29    415.14 o 
  -4  14  14       59.41     -308.39    377.10 o 
  -3  14  14       42.06      155.44    254.85 o 
  -2  14  14     5404.42     5067.84    585.78 o 
  -1  14  14     3849.47     3822.99    362.47 o 
   0  14  14     3812.38     4628.04    464.71 o 
   1  14  14     3027.53     3297.66    714.34 o 
   2  14  14     4919.30     4347.92    618.14 o 
   3  14  14      830.70     1208.42    348.35 o 
   4  14  14     6923.10     5976.11    701.31 o 
  -4  15  14      649.08      893.77    707.93 o 
  -3  15  14     1998.46     2093.25    349.20 o 
  -2  15  14      468.92      298.67    272.18 o 
  -1  15  14     3500.05     3541.77    363.98 o 
   0  15  14      179.16      199.64    261.61 o 
   1  15  14     1275.06     1866.87    728.33 o 
   2  15  14      369.86     1179.71    544.98 o 
   3  15  14     3470.10     3163.28    517.14 o 
   4  15  14       59.84      385.79    365.33 o 
  -4  16  14     1418.38     1498.70    480.37 o 
  -3  16  14     2027.47     1821.85    354.95 o 
  -2  16  14     2151.25     2531.42    556.16 o 
  -1  16  14      312.73       50.39    243.79 o 
   0  16  14      704.17      468.09    688.98 o 
   1  16  14     1824.74     2315.34    465.11 o 
   2  16  14      454.40      504.34    341.45 o 
   3  16  14     2657.33     2800.25   1028.73 o 
  -4  17  14        2.16     -206.39    442.56 o 
  -3  17  14      576.37     1061.94    435.41 o 
  -2  17  14      367.63     -266.39    272.16 o 
  -1  17  14      611.44      662.40    282.37 o 
   0  17  14     1479.63     1139.55    398.07 o 
   1  17  14     3849.40     4464.94   1257.57 o 
   2  17  14     1907.98     2378.89   1115.17 o 
   3  17  14       17.13      -37.71    346.63 o 
  -3  18  14     3088.28     2268.85    540.23 o 
  -2  18  14     3454.36     2199.62    353.08 o 
  -1  18  14     2522.31     2423.88    357.97 o 
   0  18  14      335.47      200.94    401.89 o 
   1  18  14       14.15      378.17    379.56 o 
   2  18  14        0.12       23.87    350.31 o 
  -2  19  14      448.55      351.35    432.73 o 
  -1  19  14       61.79      254.78    321.22 o 
   0  19  14      303.19      913.13    481.71 o 
   1  19  14      803.09      827.94    495.86 o 
  -1  20  14       27.01       68.52    404.82 o 
   0  20  14     1799.33     1508.01    530.36 o 
  -6   1  15      451.68      717.62    388.56 o 
  -5   1  15      615.84     1122.32    342.35 o 
  -4   1  15     1114.60      907.03    200.39 o 
  -3   1  15     8145.78     8132.19    615.34 o 
  -2   1  15     5188.13     4965.75    272.29 o 
  -1   1  15     2510.64     2154.34    296.03 o 
   0   1  15    21167.76    20095.65   1291.37 o 
   1   1  15     4926.07     4816.33    349.24 o 
   2   1  15     3370.16     3556.17    272.09 o 
   3   1  15     7296.65     7129.02    572.15 o 
   4   1  15        9.16       45.75    386.54 o 
   5   1  15     4078.07     3416.44    454.81 o 
   6   1  15      182.68      325.88    332.07 o 
  -7   2  15      148.66     -939.24   1050.31 o 
  -6   2  15       95.14      -87.67    385.81 o 
  -5   2  15     6917.62     7656.84    623.85 o 
  -4   2  15     4928.20     5276.99    489.16 o 
  -3   2  15     3627.42     3636.33    339.30 o 
  -2   2  15     8735.16     8171.68    474.96 o 
  -1   2  15     5737.62     4675.91    287.33 o 
   0   2  15    14708.47    14304.27    933.25 o 
   1   2  15     4700.50     4588.90    335.05 o 
   2   2  15    24106.79    23231.06   1477.82 o 
   3   2  15      272.52        4.90    149.55 o 
   4   2  15      391.42      307.76    234.17 o 
   5   2  15       20.73     -231.35    282.49 o 
   6   2  15      190.91      590.37    352.45 o 
  -6   3  15     2528.89     2681.21    438.83 o 
  -5   3  15     2406.43     3182.24    356.04 o 
  -4   3  15      771.76      675.74    205.31 o 
  -3   3  15     2225.21     2273.14    244.38 o 
  -2   3  15      205.33      168.49    112.51 o 
  -1   3  15     4099.82     3663.93    235.10 o 
   0   3  15      983.77     1101.42    150.57 o 
   1   3  15      814.12      907.66    136.41 o 
   2   3  15      891.62     1162.64    152.99 o 
   3   3  15     4532.10     4624.43    404.31 o 
   4   3  15     1586.38     1553.72    305.01 o 
   5   3  15       48.61      100.72    256.89 o 
   6   3  15     1388.98     1833.51    401.80 o 
  -6   4  15      308.98      140.86    369.66 o 
  -5   4  15     2218.18     2712.75    339.30 o 
  -4   4  15      155.04      131.35    193.46 o 
  -3   4  15     7535.64     7510.62    572.46 o 
  -2   4  15     1065.46     1073.38    149.72 o 
  -1   4  15      247.76      464.03    131.15 o 
   0   4  15     6685.77     6884.86    478.65 o 
   1   4  15        0.02      156.26    113.25 o 
   2   4  15     4569.53     4914.13    360.04 o 
   3   4  15        5.47       44.60    157.68 o 
   4   4  15      467.58      638.65    253.48 o 
   5   4  15       69.08       43.71    323.14 o 
   6   4  15        2.22     -185.68    348.35 o 
  -6   5  15     1885.98     2088.06    697.87 o 
  -5   5  15     3932.57     4705.12    561.08 o 
  -4   5  15     2572.93     2456.01    302.81 o 
  -3   5  15      940.46     1084.27    204.70 o 
  -2   5  15    13708.83    12156.51    776.55 o 
  -1   5  15       20.53        9.76    121.01 o 
   0   5  15     8755.13     8482.59    576.43 o 
   1   5  15     6621.14     5958.63    415.83 o 
   2   5  15       80.56      147.72    147.86 o 
   3   5  15       78.73       71.41    165.18 o 
   4   5  15     2938.45     3472.22    340.93 o 
   5   5  15       67.92       95.32    273.06 o 
   6   5  15        3.31       12.21    460.29 o 
  -6   6  15      246.22      264.63    368.48 o 
  -5   6  15      458.70      160.03    280.82 o 
  -4   6  15     5972.34     6420.99    540.42 o 
  -3   6  15     1116.13      852.96    212.28 o 
  -2   6  15     6625.51     6468.30    450.65 o 
  -1   6  15     3211.75     3197.41    258.05 o 
   0   6  15       11.15     -140.50    117.07 o 
   1   6  15     3744.98     3713.99    288.24 o 
   2   6  15     4287.77     4186.85    363.36 o 
   3   6  15     2067.72     2060.50    253.52 o 
   4   6  15      296.10      307.62    191.05 o 
   5   6  15       12.51     -326.56    291.61 o 
  -6   7  15       13.23      -29.92    385.31 o 
  -5   7  15      722.66      925.26    300.23 o 
  -4   7  15      466.83       45.01    279.89 o 
  -3   7  15     5267.82     5220.03    390.24 o 
  -2   7  15     1394.79     1480.72    215.55 o 
  -1   7  15     1379.10     1294.76    191.57 o 
   0   7  15       63.20      182.39    171.91 o 
   1   7  15     2628.15     2882.26    244.13 o 
   2   7  15     2449.89     2310.13    260.39 o 
   3   7  15     2497.38     2585.91    280.22 o 
   4   7  15      508.79      720.39    220.32 o 
   5   7  15      646.73      724.66    313.92 o 
  -6   8  15      153.71      348.29    392.05 o 
  -5   8  15     1768.84     2045.56    386.77 o 
  -4   8  15       40.26       93.51    238.21 o 
  -3   8  15      995.08      829.95    217.89 o 
  -2   8  15      695.30      635.35    171.87 o 
  -1   8  15      432.74      265.76    150.48 o 
   0   8  15    15793.82    16990.72   1276.12 o 
   1   8  15     8425.47     7957.28    637.33 o 
   2   8  15     1445.32     1319.11    196.65 o 
   3   8  15      341.17      188.97    184.02 o 
   4   8  15        3.71     -148.63    193.37 o 
   5   8  15      296.34      207.29    441.49 o 
  -6   9  15      407.09      372.42    391.62 o 
  -5   9  15     1867.88     2101.20    427.84 o 
  -4   9  15     3264.35     3500.05    391.20 o 
  -3   9  15      245.36      501.51    191.27 o 
  -2   9  15     4346.45     3947.61    368.41 o 
  -1   9  15     1016.03     1004.35    187.67 o 
   0   9  15     1402.63     1354.59    225.61 o 
   1   9  15     3156.50     3515.78    344.20 o 
   2   9  15     3369.75     4110.80    386.35 o 
   3   9  15      987.80     1239.13    219.11 o 
   4   9  15        9.42      130.79    209.34 o 
   5   9  15     5200.32     4899.19    601.67 o 
  -6  10  15        6.58     -358.43    388.85 o 
  -5  10  15     1519.91     1222.12    392.93 o 
  -4  10  15     1272.59     1911.74    315.22 o 
  -3  10  15     5379.50     5152.55    405.39 o 
  -2  10  15     5155.17     5015.93    392.19 o 
  -1  10  15     6768.95     7085.49    504.33 o 
   0  10  15     1544.85     1985.79    271.51 o 
   1  10  15       26.73      365.92    258.28 o 
   2  10  15      533.96      711.78    284.06 o 
   3  10  15     2026.82     1955.93    346.20 o 
   4  10  15       48.84      -39.20    207.35 o 
   5  10  15       42.14      -32.85    238.23 o 
  -5  11  15      971.20      925.11    391.62 o 
  -4  11  15        3.74      -10.95    253.78 o 
  -3  11  15      934.35      876.54    225.62 o 
  -2  11  15     9976.80     8981.46    617.36 o 
  -1  11  15      757.24      688.32    194.69 o 
   0  11  15     2459.70     3220.68    362.30 o 
   1  11  15      148.99      448.19    308.27 o 
   2  11  15     2190.56     2233.73    366.66 o 
   3  11  15     2834.63     2603.77    413.95 o 
   4  11  15     2032.40     1836.24    285.66 o 
   5  11  15        7.76     -136.17    242.58 o 
  -5  12  15     1005.43     1153.43    421.09 o 
  -4  12  15     6397.36     6900.80    887.84 o 
  -3  12  15      587.14      516.53    230.76 o 
  -2  12  15      488.33      486.81    256.79 o 
  -1  12  15       11.32     -185.62    218.37 o 
   0  12  15       70.71       93.06    217.46 o 
   1  12  15     4003.39     4659.45    718.86 o 
   2  12  15     2095.03     2524.82    398.07 o 
   3  12  15     1444.29     1055.49    329.78 o 
   4  12  15        0.13      -38.47    288.68 o 
  -5  13  15      369.27      815.05    428.83 o 
  -4  13  15      139.93      215.21    304.43 o 
  -3  13  15      181.08      157.26    237.43 o 
  -2  13  15     2319.29     2435.09    286.71 o 
  -1  13  15       60.50     -293.32    195.55 o 
   0  13  15     1867.85     2391.03    381.49 o 
   1  13  15      274.61      267.06    320.44 o 
   2  13  15     2551.02     2978.87    448.63 o 
   3  13  15     1438.08     1182.36    328.33 o 
   4  13  15    11133.53     8937.61    933.60 o 
  -5  14  15      386.62      267.65    416.26 o 
  -4  14  15      963.78      898.98    427.37 o 
  -3  14  15      907.14      984.85    298.50 o 
  -2  14  15     4421.68     4358.07    390.13 o 
  -1  14  15     1536.35     1498.56    264.01 o 
   0  14  15     4951.80     6299.72   1028.56 o 
   1  14  15     1142.04     1222.97    348.60 o 
   2  14  15       11.77      255.31    341.72 o 
   3  14  15       16.47      193.36    514.22 o 
   4  14  15       68.71      321.53    336.90 o 
  -4  15  15      292.13      765.18    699.77 o 
  -3  15  15     1892.73     2013.79    426.33 o 
  -2  15  15     7181.55     7597.23    572.65 o 
  -1  15  15       72.55       80.89    241.78 o 
   0  15  15     3352.77     4968.18   1442.68 o 
   1  15  15       10.74       21.98    568.00 o 
   2  15  15     1815.15     2425.49    423.59 o 
   3  15  15      146.91      166.04    315.53 o 
  -4  16  15      254.36      270.36    594.24 o 
  -3  16  15     4174.31     4291.63    479.54 o 
  -2  16  15     2844.33     2753.60    356.59 o 
  -1  16  15      130.25       48.02    263.86 o 
   0  16  15     2137.44     1756.52    454.71 o 
   1  16  15     1108.45     1678.50    710.55 o 
   2  16  15     1607.83     1635.76    450.38 o 
   3  16  15       10.00       75.34    360.16 o 
  -3  17  15       60.00      218.33    333.03 o 
  -2  17  15      609.08      371.82    295.97 o 
  -1  17  15      223.96        4.85    337.99 o 
   0  17  15     1583.50     3166.54    981.36 o 
   1  17  15       20.51      498.73    379.78 o 
   2  17  15      539.47      -76.18    371.22 o 
   3  17  15     1220.50     1514.42    429.21 o 
  -3  18  15      353.13     -208.06    453.09 o 
  -2  18  15      262.22     -483.23    322.15 o 
  -1  18  15     4490.84     5242.28    531.08 o 
   0  18  15       76.91       87.83    401.57 o 
   1  18  15      176.46      172.09    394.16 o 
   2  18  15       32.53       64.02    405.53 o 
  -2  19  15     2340.70     1808.23    484.41 o 
  -1  19  15       18.19     -511.57    498.41 o 
   0  19  15        2.17     -215.37    424.98 o 
   1  19  15       41.06      115.86    412.05 o 
  -6   0  16        0.68     -314.83    491.48 o 
  -5   0  16     1469.90      965.48    520.93 o 
  -4   0  16      591.82     1472.99    443.97 o 
  -3   0  16    56053.80    51248.38   6363.34 o 
  -2   0  16    24226.79    21741.23   1522.94 o 
  -1   0  16     4173.57     3060.12    697.00 o 
   0   0  16    60433.44    60026.14   5351.68 o 
   1   0  16     8837.10     9031.31    856.44 o 
   2   0  16    18698.61    17665.00   1606.04 o 
   3   0  16       86.44       11.37    288.30 o 
   4   0  16    10101.39     8588.43   1228.42 o 
   5   0  16       49.10     -526.90    351.27 o 
   6   0  16      136.03     -142.84    500.23 o 
  -6   1  16     2786.82     3399.79    554.29 o 
  -5   1  16     2089.51     3622.75    517.04 o 
  -4   1  16      205.60      158.37    250.61 o 
  -3   1  16     1516.52     1646.49    213.90 o 
  -2   1  16      243.60      153.99    107.24 o 
  -1   1  16     1118.00      952.80    370.64 o 
   0   1  16     5000.80     5024.41    367.13 o 
   1   1  16    24929.92    23886.65   1528.84 o 
   2   1  16     5556.99     5881.73    419.80 o 
   3   1  16    18439.67    17292.54   1303.66 o 
   4   1  16     2830.53     2187.10    343.00 o 
   5   1  16     5021.92     4955.67    590.37 o 
   6   1  16     1603.64     1521.42    403.90 o 
  -6   2  16       45.40      316.77    394.13 o 
  -5   2  16     3343.72     3857.05    534.69 o 
  -4   2  16     5962.46     6215.61    507.46 o 
  -3   2  16     3087.77     3114.13    293.51 o 
  -2   2  16     4847.07     4470.35    283.18 o 
  -1   2  16     9210.88     7164.64    519.07 o 
   0   2  16     1301.89     1251.75    162.35 o 
   1   2  16    15823.14    15368.82    997.64 o 
   2   2  16     1932.85     2057.22    195.30 o 
   3   2  16      343.81      428.10    171.00 o 
   4   2  16      298.45      141.30    260.49 o 
   5   2  16     3120.80     3354.09    468.10 o 
   6   2  16     1543.85     1671.13    401.36 o 
  -6   3  16       14.51      142.26    508.97 o 
  -5   3  16      147.57      553.45    255.39 o 
  -4   3  16     1238.63     1292.04    227.17 o 
  -3   3  16     1322.07     1457.67    212.89 o 
  -2   3  16     1964.72     1772.59    179.07 o 
  -1   3  16       92.71     -172.57    134.62 o 
   0   3  16     3029.95     3318.58    267.85 o 
   1   3  16       90.22       69.30    123.24 o 
   2   3  16    22549.60    22044.94   1409.76 o 
   3   3  16     4062.82     4363.74    390.35 o 
   4   3  16    14509.17    13339.87   1293.64 o 
   5   3  16     4392.51     4303.66    543.30 o 
   6   3  16        9.05      218.55    344.13 o 
  -6   4  16     8157.80     9585.80    821.96 o 
  -5   4  16      535.76      672.04    264.06 o 
  -4   4  16     4958.27     4494.27    419.11 o 
  -3   4  16    14230.86    13008.24    936.99 o 
  -2   4  16     2287.02     2655.24    229.66 o 
  -1   4  16    48943.41    46961.39   2577.22 o 
   0   4  16     5805.76     6176.88    443.08 o 
   1   4  16     1212.56     1368.97    163.90 o 
   2   4  16      436.22      410.29    135.95 o 
   3   4  16      876.72      775.29    194.27 o 
   4   4  16      304.14      124.18    268.26 o 
   5   4  16      456.70      349.34    316.68 o 
  -6   5  16      430.41      537.08    406.26 o 
  -5   5  16      326.67      360.98    263.77 o 
  -4   5  16       37.37       27.23    211.52 o 
  -3   5  16      121.08      175.28    172.62 o 
  -2   5  16      583.35      376.41    142.83 o 
  -1   5  16      532.54      667.54    222.03 o 
   0   5  16        8.86      -82.69    128.19 o 
   1   5  16     8043.77     8009.82    549.32 o 
   2   5  16    20596.06    18575.90   1392.91 o 
   3   5  16     4404.92     4243.17    388.60 o 
   4   5  16     9462.43     8098.18    844.08 o 
   5   5  16     1756.66     1711.27    368.43 o 
  -6   6  16       53.90      457.71    403.97 o 
  -5   6  16     1350.36     1109.78    736.64 o 
  -4   6  16     6751.87     7552.49    617.69 o 
  -3   6  16       62.80      190.07    213.37 o 
  -2   6  16      180.69      169.78    146.62 o 
  -1   6  16     2911.35     2761.29    243.81 o 
   0   6  16     8252.15     9027.07    718.33 o 
   1   6  16    17762.31    17183.45   1110.45 o 
   2   6  16     2603.56     2812.69    285.62 o 
   3   6  16     1574.79     1744.41    238.09 o 
   4   6  16     3457.87     3430.46    352.96 o 
   5   6  16     1005.01      772.78    324.01 o 
  -6   7  16     2633.91     2226.79    507.74 o 
  -5   7  16     4183.82     4953.01    509.87 o 
  -4   7  16       53.29      -83.37    232.30 o 
  -3   7  16      698.51      516.53    182.20 o 
  -2   7  16      543.41      725.57    175.60 o 
  -1   7  16     3329.81     3435.37    289.43 o 
   0   7  16     1867.36     1983.76    491.21 o 
   1   7  16    15027.21    13524.70    885.08 o 
   2   7  16      411.63      445.56    165.48 o 
   3   7  16     6275.60     6397.63    543.12 o 
   4   7  16     4506.68     4037.05    396.61 o 
   5   7  16     4827.62     4440.75    573.04 o 
  -6   8  16      377.49      206.38    403.84 o 
  -5   8  16     3723.86     3608.61    434.87 o 
  -4   8  16     3245.28     3268.21    523.26 o 
  -3   8  16    11845.74    12460.45    800.34 o 
  -2   8  16     3613.43     3405.53    366.10 o 
  -1   8  16       99.88       64.31    152.56 o 
   0   8  16    11752.01    12815.73   1618.27 o 
   1   8  16     5783.04     5754.62    499.66 o 
   2   8  16     4237.76     3796.39    348.42 o 
   3   8  16     1842.88     1734.76    342.65 o 
   4   8  16     2982.12     2609.81    319.62 o 
   5   8  16     1237.07      948.25    338.45 o 
  -6   9  16      661.78      657.65    405.25 o 
  -5   9  16     1199.99     1500.43    336.63 o 
  -4   9  16        9.18       47.21    242.54 o 
  -3   9  16        7.32       -5.94    186.65 o 
  -2   9  16     2405.93     2505.63    455.73 o 
  -1   9  16     2008.35     2237.85    238.79 o 
   0   9  16      838.29      915.04    259.72 o 
   1   9  16      246.52      218.73    202.78 o 
   2   9  16     6662.40     5671.02    625.14 o 
   3   9  16     6235.52     5792.71    503.98 o 
   4   9  16     7128.21     6805.82    579.38 o 
   5   9  16     1266.90     1690.69    497.75 o 
  -6  10  16       97.91       -9.44    404.64 o 
  -5  10  16     1246.29     1214.74    399.68 o 
  -4  10  16     8065.19     9037.53    764.30 o 
  -3  10  16      197.94      153.57    208.87 o 
  -2  10  16     9736.98     9135.41    616.14 o 
  -1  10  16       94.85       92.37    205.96 o 
   0  10  16       13.54      134.83    300.98 o 
   1  10  16     4403.49     4958.06   1175.51 o 
   2  10  16     2225.32     2096.83    586.81 o 
   3  10  16      278.08      179.24    260.95 o 
   4  10  16     2950.73     2638.55    370.71 o 
   5  10  16     2509.90     2429.28    429.05 o 
  -5  11  16       68.09      232.28    403.74 o 
  -4  11  16     3211.22     4356.59    460.91 o 
  -3  11  16        3.05     -112.47    213.61 o 
  -2  11  16     6668.57     6186.95    461.50 o 
  -1  11  16     1202.03     1137.69    210.15 o 
   0  11  16     1444.15     1792.42    280.81 o 
   1  11  16     1993.88     1423.15    330.27 o 
   2  11  16    23267.28    19842.73   1846.12 o 
   3  11  16      202.38      137.27    309.90 o 
   4  11  16     2058.70     1314.12    371.67 o 
  -5  12  16     1147.40     1165.10    436.10 o 
  -4  12  16      134.64      162.09    288.34 o 
  -3  12  16     3902.85     4044.88    480.64 o 
  -2  12  16     5430.35     5668.11    441.47 o 
  -1  12  16     9980.52    10513.66    898.15 o 
   0  12  16       33.92      415.47    233.30 o 
   1  12  16     2587.06     3282.22    781.97 o 
   2  12  16      786.45      758.50    656.19 o 
   3  12  16      296.26      187.78    312.08 o 
   4  12  16     3346.52     2836.15    459.07 o 
  -5  13  16      677.75      837.90    451.97 o 
  -4  13  16     2000.19     1864.86    405.98 o 
  -3  13  16      418.85      639.28    274.38 o 
  -2  13  16      245.82     -126.88    310.92 o 
  -1  13  16       45.40      131.62    217.91 o 
   0  13  16     1263.81     1590.24    416.26 o 
   1  13  16      111.48       22.15    297.69 o 
   2  13  16      438.54      119.99    492.21 o 
   3  13  16     6741.11     6062.13    689.81 o 
   4  13  16     1610.47     2090.09    414.35 o 
  -4  14  16     1382.22     1280.48    719.73 o 
  -3  14  16     1058.83      681.19    267.37 o 
  -2  14  16      650.77      456.17    366.18 o 
  -1  14  16     6779.04     8207.17    910.40 o 
   0  14  16      847.55     1315.73    367.44 o 
   1  14  16     3779.86     4508.65   1816.24 o 
   2  14  16     1401.86     1601.71    382.42 o 
   3  14  16        8.22      -21.85    318.62 o 
   4  14  16     1189.86     1440.13    780.51 o 
  -4  15  16       61.83      -59.38    413.10 o 
  -3  15  16       10.63     -163.35    322.62 o 
  -2  15  16      330.47     -167.80    284.77 o 
  -1  15  16      524.76      570.49    246.84 o 
   0  15  16      735.75     1247.43    381.46 o 
   1  15  16     3684.25     4936.77   1595.57 o 
   2  15  16      317.15      787.31    358.43 o 
   3  15  16     1009.82     1359.62    400.96 o 
  -4  16  16        0.51     -238.57    419.54 o 
  -3  16  16     3216.32     2784.43    425.87 o 
  -2  16  16      463.62      169.16    336.25 o 
  -1  16  16      780.19     1017.20    307.11 o 
   0  16  16     1108.00      964.12    414.41 o 
   1  16  16     2301.22     2889.55   1384.23 o 
   2  16  16       15.65     -328.85    367.40 o 
   3  16  16      114.15      199.61    377.91 o 
  -3  17  16        6.70      -98.77    324.48 o 
  -2  17  16      449.50      386.55    300.93 o 
  -1  17  16       11.07     -425.69    283.79 o 
   0  17  16     2670.97     2720.57    512.24 o 
   1  17  16      126.13      581.41    401.58 o 
   2  17  16     4009.47     4074.57    808.21 o 
  -2  18  16     1107.22      432.16    400.14 o 
  -1  18  16      141.33      195.83    307.32 o 
   0  18  16        1.61     -120.25    416.94 o 
   1  18  16     3532.61     4745.37   1357.41 o 
   2  18  16      209.20     1016.12    620.04 o 
  -1  19  16      100.57     -413.63    387.78 o 
   0  19  16       17.68       37.43    438.16 o 
  -6   1  17      882.16      877.38    424.51 o 
  -5   1  17      181.04       24.58    337.90 o 
  -4   1  17     2050.43     2278.15    380.61 o 
  -3   1  17        0.70     -170.23    293.11 o 
  -2   1  17     8556.06     7810.41    463.77 o 
  -1   1  17     1581.37     1210.52    449.33 o 
   0   1  17    19684.85    18093.54   1173.02 o 
   1   1  17     5992.81     5904.66    424.87 o 
   2   1  17      295.50      480.70    139.06 o 
   3   1  17       13.49      -20.70    164.05 o 
   4   1  17     1802.52     1554.49    325.44 o 
   5   1  17      371.65        0.37    302.01 o 
  -6   2  17     1244.61      994.73    428.74 o 
  -5   2  17      313.98      210.22    334.86 o 
  -4   2  17       10.24       46.11    403.30 o 
  -3   2  17     2764.86     2835.94    279.40 o 
  -2   2  17     3122.99     3118.32    220.05 o 
  -1   2  17    10855.64     8904.87    617.46 o 
   0   2  17     7246.79     6703.48    480.00 o 
   1   2  17        8.21     -130.09    123.95 o 
   2   2  17      515.72      301.62    137.89 o 
   3   2  17      100.14      -41.63    163.12 o 
   4   2  17       36.00      -79.13    260.46 o 
   5   2  17       14.69     -250.90    286.51 o 
  -6   3  17       83.02      500.55    427.76 o 
  -5   3  17       44.55      -95.23    331.73 o 
  -4   3  17       75.32     -221.08    186.79 o 
  -3   3  17      120.00      -13.90    157.91 o 
  -2   3  17     3637.92     3478.24    266.02 o 
  -1   3  17    14278.99    12337.98    816.38 o 
   0   3  17     6582.98     6629.58    474.43 o 
   1   3  17     2275.78     2298.36    220.26 o 
   2   3  17     5505.63     5028.17    371.35 o 
   3   3  17     3108.13     2975.99    307.54 o 
   4   3  17      100.79      461.37    359.87 o 
   5   3  17      440.80      574.66    305.10 o 
  -6   4  17        6.80      253.03    552.41 o 
  -5   4  17      103.66      290.42    251.90 o 
  -4   4  17        6.82     -212.83    198.98 o 
  -3   4  17      635.07      561.25    179.70 o 
  -2   4  17      432.21      309.56    137.26 o 
  -1   4  17     4425.69     4467.01    331.86 o 
   0   4  17       48.81     -150.13    130.09 o 
   1   4  17        1.19      -74.30    126.36 o 
   2   4  17      665.73      769.57    190.42 o 
   3   4  17      309.59      211.93    184.90 o 
   4   4  17      146.06      202.58    277.62 o 
   5   4  17      362.87      619.61    319.59 o 
  -6   5  17        1.54     -306.08    900.47 o 
  -5   5  17      155.99      225.59    263.63 o 
  -4   5  17     1432.05     1818.16    277.35 o 
  -3   5  17     1699.96     1800.84    209.10 o 
  -2   5  17      964.96      828.03    254.77 o 
  -1   5  17    17119.67    16389.20   1022.48 o 
   0   5  17     2323.09     2244.84    267.65 o 
   1   5  17     8157.90     7290.27    513.68 o 
   2   5  17    29386.42    28327.96   2105.12 o 
   3   5  17     6622.55     6674.73    557.32 o 
   4   5  17     2762.58     2444.43    391.63 o 
   5   5  17      471.76     1019.56    343.20 o 
  -6   6  17      608.72      666.52    469.47 o 
  -5   6  17      160.86       24.81    378.52 o 
  -4   6  17      308.49      277.40    240.90 o 
  -3   6  17    14769.55    14472.57    920.27 o 
  -2   6  17     1212.42     1012.45    180.61 o 
  -1   6  17     5060.51     4896.49    365.63 o 
   0   6  17     4402.78     4250.07    393.57 o 
   1   6  17      273.05      217.59    142.71 o 
   2   6  17     5763.39     5093.02    446.05 o 
   3   6  17     1213.40     1347.43    230.94 o 
   4   6  17        2.64       37.55    209.13 o 
   5   6  17        1.32     -416.20    384.06 o 
  -6   7  17      335.70      848.78    409.69 o 
  -5   7  17       42.21       62.04    291.82 o 
  -4   7  17      289.04      341.36    235.10 o 
  -3   7  17       58.16      157.95    179.76 o 
  -2   7  17     1171.20     1446.05    203.05 o 
  -1   7  17     9041.95     8038.80    548.42 o 
   0   7  17     1641.53     2007.94    263.42 o 
   1   7  17    14933.55    13841.35   1049.81 o 
   2   7  17      223.64      204.47    168.39 o 
   3   7  17     4572.82     4363.68    400.73 o 
   4   7  17     1058.54     1437.86    300.29 o 
   5   7  17     1380.11     1305.94    357.70 o 
  -6   8  17       40.78       96.38    410.16 o 
  -5   8  17     2101.39     2440.94    377.55 o 
  -4   8  17       64.88      567.94    783.28 o 
  -3   8  17      434.24      452.56    197.77 o 
  -2   8  17      183.20     -150.86    218.04 o 
  -1   8  17      490.94      415.47    267.35 o 
   0   8  17    11396.15    13323.17   1872.41 o 
   1   8  17      557.10      725.96    202.56 o 
   2   8  17     3256.26     3039.20    415.91 o 
   3   8  17     1078.90      868.60    220.06 o 
   4   8  17        6.90      -28.16    221.72 o 
   5   8  17      112.44      302.00    342.60 o 
  -6   9  17      156.22      136.79    424.16 o 
  -5   9  17      205.71      415.32    317.68 o 
  -4   9  17      662.41     1316.76    297.59 o 
  -3   9  17      439.78      279.11    232.37 o 
  -2   9  17     7629.70     6969.36    498.46 o 
  -1   9  17     3349.30     3449.25    308.08 o 
   0   9  17     4141.36     4829.48    507.20 o 
   1   9  17    22725.22    24678.60   2893.95 o 
   2   9  17      212.55      350.59    291.95 o 
   3   9  17      840.62     1129.82    243.86 o 
   4   9  17     1091.35      656.22    242.23 o 
   5   9  17      822.39     1184.87    375.63 o 
  -5  10  17     1673.96     2011.28    432.78 o 
  -4  10  17      245.35      433.05    290.60 o 
  -3  10  17     1325.33     1157.70    240.01 o 
  -2  10  17    11344.12     9591.04    746.34 o 
  -1  10  17        1.15     -299.19    199.46 o 
   0  10  17     3900.68     4360.58    972.18 o 
   1  10  17      370.95      242.55    257.53 o 
   2  10  17      349.57      289.01    363.37 o 
   3  10  17      195.40      297.42    281.10 o 
   4  10  17      190.86      136.64    217.38 o 
  -5  11  17       36.71       59.73    387.68 o 
  -4  11  17     1205.66     1403.79    321.70 o 
  -3  11  17     1956.68     1959.62    281.18 o 
  -2  11  17     4797.29     4960.93    408.31 o 
  -1  11  17      283.07      287.77    196.53 o 
   0  11  17     6634.45     8124.42   1149.94 o 
   1  11  17     3044.64     3143.25    475.89 o 
   2  11  17      180.10      709.79    766.08 o 
   3  11  17     2418.07     2374.56    790.72 o 
   4  11  17      947.82      148.44    331.03 o 
  -5  12  17      300.43     -782.41    655.46 o 
  -4  12  17     4482.34     5465.25    537.48 o 
  -3  12  17      169.96      329.39    240.30 o 
  -2  12  17       78.02     -109.92    308.88 o 
  -1  12  17      849.01     1019.16    228.83 o 
   0  12  17       33.92      -61.63    230.79 o 
   1  12  17      314.39      511.90    701.81 o 
   2  12  17     5820.64     4870.93    607.30 o 
   3  12  17        1.34       97.41    335.53 o 
   4  12  17      134.68      127.17    348.72 o 
  -5  13  17       25.30      156.27    412.87 o 
  -4  13  17      429.54      414.31    327.10 o 
  -3  13  17      149.30      511.43    365.77 o 
  -2  13  17     5602.35     5959.67    463.50 o 
  -1  13  17      152.07      334.52    228.73 o 
   0  13  17      122.25      -87.54    257.87 o 
   1  13  17      145.62      140.11    335.99 o 
   2  13  17     3256.05     3725.36    752.68 o 
   3  13  17      169.88      280.59    316.71 o 
   4  13  17       84.94      -90.15    450.82 o 
  -4  14  17      111.80      161.35    305.35 o 
  -3  14  17     2216.90     2385.22    328.79 o 
  -2  14  17      820.33       47.04    365.56 o 
  -1  14  17     1580.47     1636.78    271.69 o 
   0  14  17        1.25     -203.73    328.38 o 
   1  14  17       79.21     -324.41    340.48 o 
   2  14  17        4.75       47.27    353.00 o 
   3  14  17      668.87      482.11    364.72 o 
  -4  15  17        0.04       23.97    406.27 o 
  -3  15  17     1496.27      491.67    504.35 o 
  -2  15  17      436.88      -94.57    312.79 o 
  -1  15  17     1596.89     1347.14    289.66 o 
   0  15  17     1953.10     2909.91    728.19 o 
   1  15  17     1483.70     1915.96   1267.48 o 
   2  15  17      154.93      294.88    352.87 o 
   3  15  17      551.21      478.22    355.73 o 
  -3  16  17     1026.91      457.46    586.72 o 
  -2  16  17       41.00      -95.54    361.58 o 
  -1  16  17     1106.41     1072.11    296.58 o 
   0  16  17     6945.61    10293.78   2566.15 o 
   1  16  17     1342.09     1595.92    901.93 o 
   2  16  17     2235.10     2617.46    493.56 o 
  -3  17  17       43.74     -100.41    388.45 o 
  -2  17  17      559.53      422.88    302.14 o 
  -1  17  17      222.77      -32.28    413.54 o 
   0  17  17      174.36      -77.78    410.50 o 
   1  17  17     7552.63     9170.26   2569.94 o 
   2  17  17     1638.16     1348.29    651.81 o 
  -2  18  17     1904.75     1460.71    556.31 o 
  -1  18  17        2.75      215.57    600.96 o 
   0  18  17      587.45     1421.63    477.20 o 
   1  18  17       51.56     -260.26    405.08 o 
  -6   0  18       46.34      247.78    594.39 o 
  -5   0  18      126.30      192.98    485.94 o 
  -4   0  18    14083.25    12425.26   1677.34 o 
  -3   0  18     1401.31     1465.71    428.81 o 
  -2   0  18     4185.99     3984.51    443.61 o 
  -1   0  18    22422.46    17583.51   2133.41 o 
   0   0  18        2.00      131.66    194.32 o 
   1   0  18     1532.14     2020.75    298.79 o 
   2   0  18     1918.23     2324.24    326.96 o 
   3   0  18     1106.95     1098.70    419.48 o 
   4   0  18     2440.14     2955.61    588.56 o 
   5   0  18     8012.25     7400.82   1134.84 o 
  -6   1  18     1512.60     1786.81    499.21 o 
  -5   1  18      232.58      -90.43    335.88 o 
  -4   1  18      118.34      -10.09    292.54 o 
  -3   1  18     2620.41     2230.48    356.29 o 
  -2   1  18        4.60       63.29    129.89 o 
  -1   1  18    17380.33    13553.98   1137.85 o 
   0   1  18      650.68      753.77    159.59 o 
   1   1  18      582.49      627.00    157.22 o 
   2   1  18      132.90      223.62    151.46 o 
   3   1  18     4062.89     4778.16    550.00 o 
   4   1  18     5718.86     5404.67    615.37 o 
   5   1  18      698.65      300.35    310.18 o 
  -6   2  18     2229.99     2107.86    504.23 o 
  -5   2  18     1154.87     1553.23    426.35 o 
  -4   2  18      337.94      580.76    309.90 o 
  -3   2  18    10460.87    10322.12    997.76 o 
  -2   2  18     5757.70     5883.90    407.11 o 
  -1   2  18        9.36     -281.36    187.57 o 
   0   2  18        2.22       90.55    147.01 o 
   1   2  18      168.00      173.89    144.34 o 
   2   2  18       56.17       53.56    146.68 o 
   3   2  18     1328.04     1455.39    226.08 o 
   4   2  18     3719.87     4650.07    555.62 o 
   5   2  18     2362.63     1684.06    386.98 o 
  -6   3  18      221.22      180.64    431.41 o 
  -5   3  18      229.62      171.17    373.32 o 
  -4   3  18       98.98       73.86    297.92 o 
  -3   3  18       37.36      122.39    160.70 o 
  -2   3  18    16905.59    15128.69    951.29 o 
  -1   3  18     1618.29     1616.24    262.37 o 
   0   3  18     6025.13     6784.05    486.89 o 
   1   3  18      251.01      310.47    146.76 o 
   2   3  18     2994.91     2743.56    244.46 o 
   3   3  18      573.01      338.90    199.72 o 
   4   3  18     2599.05     2668.32    402.42 o 
   5   3  18     3888.31     3623.93    506.59 o 
  -6   4  18     1346.76     2280.18    752.97 o 
  -5   4  18      493.99      634.66    368.65 o 
  -4   4  18    12791.58    13345.28    988.98 o 
  -3   4  18    28896.11    27750.40   1707.82 o 
  -2   4  18     5916.34     5664.30    399.82 o 
  -1   4  18     1331.99     1294.44    227.26 o 
   0   4  18     6545.60     7336.43    517.94 o 
   1   4  18        9.14       32.57    144.33 o 
   2   4  18     3883.07     3803.09    367.43 o 
   3   4  18     1807.84     1958.36    266.43 o 
   4   4  18      457.70      412.79    285.05 o 
   5   4  18     3515.76     3268.03    477.05 o 
  -6   5  18      181.71      690.45    535.31 o 
  -5   5  18       72.92       27.65    256.96 o 
  -4   5  18      479.46      664.36    225.37 o 
  -3   5  18      240.18      289.69    158.75 o 
  -2   5  18     2876.58     3142.93    266.81 o 
  -1   5  18     1499.02     1524.52    189.70 o 
   0   5  18    23400.97    24578.58   2681.52 o 
   1   5  18       64.58        3.12    147.46 o 
   2   5  18     4799.25     4570.15    414.10 o 
   3   5  18     4228.66     4984.46    449.65 o 
   4   5  18     1291.30     1528.14    333.46 o 
   5   5  18     3325.13     2531.07    445.12 o 
  -6   6  18     2593.43     4421.02   1188.19 o 
  -5   6  18     1009.65     1252.56    316.56 o 
  -4   6  18     2122.06     2355.36    311.93 o 
  -3   6  18      449.32      611.83    192.35 o 
  -2   6  18    22964.82    21161.40   1718.37 o 
  -1   6  18     8242.90     9118.86    614.94 o 
   0   6  18      161.77      110.58    183.32 o 
   1   6  18      215.15      -46.12    179.71 o 
   2   6  18    18184.14    17636.32   1334.39 o 
   3   6  18       29.75     -248.18    194.69 o 
   4   6  18     9585.11     9050.72    941.33 o 
   5   6  18     1919.02     1826.96    394.34 o 
  -6   7  18     1785.13     2301.52    505.87 o 
  -5   7  18     1062.21     1033.88    326.39 o 
  -4   7  18       61.10      178.71    235.29 o 
  -3   7  18    10234.28    10006.25    674.45 o 
  -2   7  18      487.02      163.24    168.44 o 
  -1   7  18    11925.65    12078.23    790.24 o 
   0   7  18     3635.23     4929.52    838.21 o 
   1   7  18      526.60      509.58    195.74 o 
   2   7  18     1178.48     1182.87    228.23 o 
   3   7  18      882.60      785.63    352.75 o 
   4   7  18     3464.05     3327.66    375.46 o 
   5   7  18      525.36      827.31    359.94 o 
  -6   8  18       15.32      413.19    414.58 o 
  -5   8  18       53.21      332.50    318.24 o 
  -4   8  18     8170.64     9877.84    947.28 o 
  -3   8  18      273.13      395.57    200.50 o 
  -2   8  18        6.83     -197.98    194.12 o 
  -1   8  18      557.89      908.13    194.64 o 
   0   8  18       89.66      105.11    206.94 o 
   1   8  18      178.78      399.34    360.74 o 
   2   8  18      218.73      374.92    262.23 o 
   3   8  18      726.16      848.74    221.10 o 
   4   8  18      212.91       86.10    214.49 o 
   5   8  18     3040.10     2791.93    470.30 o 
  -5   9  18      746.75      905.18    346.90 o 
  -4   9  18       26.68     -182.32    250.45 o 
  -3   9  18      737.82      572.85    257.86 o 
  -2   9  18      313.29      147.98    192.28 o 
  -1   9  18     4143.69     4400.05    366.35 o 
   0   9  18     1096.41     1072.12    270.93 o 
   1   9  18      181.72      507.43    275.18 o 
   2   9  18     5957.17     5692.33    641.72 o 
   3   9  18       97.05       48.61    299.04 o 
   4   9  18      915.04     1215.07    274.63 o 
  -5  10  18      605.67      955.27    429.24 o 
  -4  10  18      401.48      314.23    312.14 o 
  -3  10  18     9880.65     9638.76    664.55 o 
  -2  10  18     1365.37     1349.28    461.43 o 
  -1  10  18     2025.86     2373.01    266.08 o 
   0  10  18     1037.00     1035.33    246.56 o 
   1  10  18     1336.12      772.45    305.14 o 
   2  10  18      655.58      548.35    286.96 o 
   3  10  18     1142.33     1091.79    341.94 o 
   4  10  18      471.60      598.69    493.96 o 
  -5  11  18       96.53       93.76    411.61 o 
  -4  11  18      261.33      491.04    303.45 o 
  -3  11  18      119.39      -97.28    305.68 o 
  -2  11  18     6435.67     6436.09    488.09 o 
  -1  11  18      992.50      981.33    216.81 o 
   0  11  18     9741.82    12166.37   3504.52 o 
   1  11  18     3705.64     3575.25    490.58 o 
   2  11  18     1386.75     1594.44    371.15 o 
   3  11  18     2201.36     1474.93    565.38 o 
   4  11  18     1319.73     1635.59    408.64 o 
  -5  12  18       90.53      127.19    425.95 o 
  -4  12  18      984.53     1306.44    343.66 o 
  -3  12  18     2841.10     2267.79    361.56 o 
  -2  12  18        4.00     -254.95    429.85 o 
  -1  12  18     1152.48     1447.83    305.48 o 
   0  12  18      319.04      165.28    239.49 o 
   1  12  18     2395.48     3270.04   1045.79 o 
   2  12  18      684.42      753.45    387.12 o 
   3  12  18        7.82     -286.42    317.28 o 
   4  12  18      150.58      263.66    357.98 o 
  -4  13  18     1701.39     1940.43    617.66 o 
  -3  13  18      170.22     -236.12    447.98 o 
  -2  13  18       18.99      -95.36    310.49 o 
  -1  13  18     1611.46     1873.57    274.31 o 
   0  13  18     1468.54     1747.35    410.99 o 
   1  13  18       49.97      577.14    442.36 o 
   2  13  18       57.82      540.96    340.22 o 
   3  13  18      166.83      -25.94    335.96 o 
  -4  14  18       35.68     -471.35    314.24 o 
  -3  14  18        5.00     -341.12    258.46 o 
  -2  14  18     1834.68     2258.09    517.72 o 
  -1  14  18      344.67      254.87    235.02 o 
   0  14  18     2672.89     2986.40   1325.49 o 
   1  14  18     1766.12     1950.38    434.03 o 
   2  14  18      872.26     1029.32    369.32 o 
   3  14  18      514.73      531.38    560.57 o 
  -4  15  18      125.49      469.11    417.68 o 
  -3  15  18     2316.70     2204.39    655.88 o 
  -2  15  18      581.45      616.49    279.62 o 
  -1  15  18     2992.52     3376.19    375.31 o 
   0  15  18      753.71     1080.91    419.34 o 
   1  15  18      394.78      696.27    764.92 o 
   2  15  18      594.42      831.15    537.54 o 
   3  15  18        5.17      744.56    407.65 o 
  -3  16  18      550.96      179.25    580.90 o 
  -2  16  18        3.62     -243.69    352.22 o 
  -1  16  18       12.62      361.39    285.06 o 
   0  16  18      725.63     1638.81    667.99 o 
   1  16  18     1881.31     2508.95    531.13 o 
   2  16  18      319.00      921.02    411.78 o 
  -2  17  18      152.83     -322.38    300.94 o 
  -1  17  18      154.56      194.80    364.23 o 
   0  17  18     9303.11    11884.93   2907.22 o 
   1  17  18     1616.38     1952.70    474.90 o 
  -1  18  18      250.03      283.17    376.40 o 
   0  18  18     1096.18     1024.63    498.06 o 
  -6   1  19     1216.77     1801.33    484.08 o 
  -5   1  19     2978.42     3749.84    551.26 o 
  -4   1  19     1524.88     1825.34    378.38 o 
  -3   1  19     8874.59     8887.54    884.29 o 
  -2   1  19     3161.87     3406.17    288.04 o 
  -1   1  19      216.64     -348.88    232.58 o 
   0   1  19    15475.05    16374.90   1068.49 o 
   1   1  19      111.78     -201.07    143.98 o 
   2   1  19     9627.55     8888.40    615.03 o 
   3   1  19     1268.37     1077.93    298.44 o 
   4   1  19     2618.98     2762.81    460.15 o 
   5   1  19        2.56     -353.96    314.76 o 
  -6   2  19      324.42     -553.41    615.08 o 
  -5   2  19     1950.22     2564.07    471.73 o 
  -4   2  19      554.36      602.70    330.55 o 
  -3   2  19     1119.66      835.58    286.18 o 
  -2   2  19     3784.23     3694.46    369.98 o 
  -1   2  19     2190.63     1734.09    378.60 o 
   0   2  19     3869.46     4073.45    331.48 o 
   1   2  19      356.23      178.02    158.01 o 
   2   2  19      137.20      197.95    160.37 o 
   3   2  19       46.40       72.39    467.00 o 
   4   2  19       56.58      370.75    289.44 o 
   5   2  19       72.99     -139.46    311.91 o 
  -6   3  19      658.97     1220.61    787.66 o 
  -5   3  19        2.18     -164.29    345.22 o 
  -4   3  19       11.16      184.40    318.24 o 
  -3   3  19     4451.09     4540.21    541.35 o 
  -2   3  19    26508.64    21930.03   1344.53 o 
  -1   3  19     1553.54     1750.75    258.97 o 
   0   3  19     6723.30     7013.93    530.45 o 
   1   3  19        2.01       66.66    152.15 o 
   2   3  19     5810.04     6341.56    542.82 o 
   3   3  19     1347.57     1458.63    243.56 o 
   4   3  19      946.26      816.19    421.23 o 
   5   3  19      343.55      357.05    315.50 o 
  -6   4  19        1.79      464.58    448.45 o 
  -5   4  19      153.79      163.41    390.90 o 
  -4   4  19      377.29      487.62    400.53 o 
  -3   4  19       11.72       76.63    158.18 o 
  -2   4  19     2066.53     2069.90    413.06 o 
  -1   4  19     1556.75     1618.88    257.74 o 
   0   4  19        4.33     -170.97    184.27 o 
   1   4  19       20.76       47.52    160.88 o 
   2   4  19       17.22     -268.70    192.48 o 
   3   4  19       17.17     -190.47    187.63 o 
   4   4  19     1228.50     1191.21    338.84 o 
   5   4  19      327.78      -63.95    349.78 o 
  -6   5  19     1291.72     2354.51    813.02 o 
  -5   5  19       47.47     -397.39    384.25 o 
  -4   5  19        7.26      183.67    223.51 o 
  -3   5  19    27922.89    27029.88   1664.32 o 
  -2   5  19    20092.77    16616.45   1378.90 o 
  -1   5  19     6948.57     7014.89    972.86 o 
   0   5  19     7839.43     8692.65   1017.48 o 
   1   5  19      278.89      -29.83    183.80 o 
   2   5  19     1551.00     1671.72    371.84 o 
   3   5  19     3386.39     3363.63    356.51 o 
   4   5  19       45.91      514.99    323.43 o 
   5   5  19       32.80     -419.47    319.66 o 
  -6   6  19       20.32      162.95    996.67 o 
  -5   6  19     2067.29     3326.64    552.73 o 
  -4   6  19      193.12     -281.89    489.42 o 
  -3   6  19     4619.40     4809.62    386.31 o 
  -2   6  19     2153.89     2087.76    396.91 o 
  -1   6  19      906.95      671.81    252.00 o 
   0   6  19     5724.93     6443.87    902.86 o 
   1   6  19     3224.11     3180.49    330.32 o 
   2   6  19       38.96      158.38    194.31 o 
   3   6  19      371.36      593.05    244.92 o 
   4   6  19      265.46      501.72    301.54 o 
   5   6  19       50.45      587.21    352.81 o 
  -6   7  19        0.23      362.05    980.34 o 
  -5   7  19     2893.22     3714.25    520.21 o 
  -4   7  19     5873.77     6790.01    585.27 o 
  -3   7  19     1067.98     1193.14    223.75 o 
  -2   7  19      753.09      243.15    274.83 o 
  -1   7  19    11189.04    11208.05    742.94 o 
   0   7  19     1014.26     1004.55    307.41 o 
   1   7  19      794.69      879.21    226.85 o 
   2   7  19     1615.35     1748.87    345.44 o 
   3   7  19       44.48      136.94    220.59 o 
   4   7  19      440.26      557.34    334.47 o 
   5   7  19     1328.91      557.21    344.52 o 
  -5   8  19      438.93      754.80    338.55 o 
  -4   8  19     1542.63     1968.90    323.53 o 
  -3   8  19     3029.98     3302.90    318.27 o 
  -2   8  19      683.98      546.19    347.97 o 
  -1   8  19       12.15     -256.70    171.13 o 
   0   8  19     6778.82     7285.23   1395.72 o 
   1   8  19      532.69      415.22    269.04 o 
   2   8  19     1897.76     1690.92    366.28 o 
   3   8  19      386.49      448.42    396.31 o 
   4   8  19        0.47       -1.30    229.12 o 
  -5   9  19     2017.69     2076.20    397.27 o 
  -4   9  19     3070.02     3178.82    402.02 o 
  -3   9  19     2238.91     2035.53    383.35 o 
  -2   9  19      124.93     -208.40    364.00 o 
  -1   9  19       69.63      -46.55    186.66 o 
   0   9  19     5028.32     5901.36    544.30 o 
   1   9  19     2140.85     1948.34    559.26 o 
   2   9  19       23.70       86.31    389.16 o 
   3   9  19      835.47      462.52    320.75 o 
   4   9  19     2022.73     1700.49    387.29 o 
  -5  10  19      129.99      154.84    336.21 o 
  -4  10  19     1004.82     1070.38    314.17 o 
  -3  10  19     1279.76     1146.03    322.98 o 
  -2  10  19      276.14       43.24    301.49 o 
  -1  10  19     3383.28     3732.18    338.96 o 
   0  10  19      629.31      660.11    351.27 o 
   1  10  19      156.47       93.78    292.28 o 
   2  10  19     1919.57     1966.23    662.89 o 
   3  10  19      726.59      806.92    345.68 o 
   4  10  19     1728.59     1887.39    392.06 o 
  -5  11  19       17.05      -94.19    403.18 o 
  -4  11  19       15.36      333.19    302.68 o 
  -3  11  19      154.44     -166.86    295.58 o 
  -2  11  19     5811.51     5036.19    473.99 o 
  -1  11  19      510.92      578.59    207.89 o 
   0  11  19      496.05      990.62    256.71 o 
   1  11  19     1553.17     1660.23    372.19 o 
   2  11  19     9887.17     9220.30    949.55 o 
   3  11  19      954.61      695.78    333.70 o 
   4  11  19      114.96     -110.36    353.55 o 
  -4  12  19      866.98      435.62    319.34 o 
  -3  12  19      180.04      117.80    249.57 o 
  -2  12  19      316.71      243.00    234.86 o 
  -1  12  19     6201.08     7553.80    562.29 o 
   0  12  19     4758.87     5533.12    889.99 o 
   1  12  19     3631.04     4741.39    761.71 o 
   2  12  19      861.43     1196.08    372.18 o 
   3  12  19      416.89      497.42    363.55 o 
  -4  13  19      310.28      507.91    323.05 o 
  -3  13  19     2569.95     2554.81    384.87 o 
  -2  13  19     3502.92     3949.54    375.14 o 
  -1  13  19      259.27      -61.29    233.27 o 
   0  13  19     6596.48     7945.21   1453.61 o 
   1  13  19     1160.94      849.84    365.78 o 
   2  13  19      160.26       54.59    332.35 o 
   3  13  19     2717.32     2183.83    462.22 o 
  -4  14  19       10.48      208.90    347.09 o 
  -3  14  19       73.34     -850.96    580.62 o 
  -2  14  19      250.68      372.36    255.96 o 
  -1  14  19       20.39       54.57    240.81 o 
   0  14  19       34.29      141.24    354.42 o 
   1  14  19      154.32     -135.81    356.34 o 
   2  14  19      347.98      428.17    377.58 o 
   3  14  19      969.17     1656.02    437.94 o 
  -3  15  19     3869.10     3341.75    735.41 o 
  -2  15  19      936.28      895.66    566.97 o 
  -1  15  19     2112.34     2500.13    335.22 o 
   0  15  19      680.64     1444.69    424.28 o 
   1  15  19     4667.54     5349.62   1469.20 o 
   2  15  19     1053.67     1329.74    429.64 o 
  -3  16  19     2333.90     1851.27    617.04 o 
  -2  16  19      175.78      -87.05    309.76 o 
  -1  16  19      669.37      366.92    293.41 o 
   0  16  19     1661.08     2494.12   1202.47 o 
   1  16  19     1050.68      430.06    425.53 o 
   2  16  19      665.96     1113.24   1232.21 o 
  -2  17  19       88.39     -254.71    314.77 o 
  -1  17  19       12.26      271.02    354.65 o 
   0  17  19      385.78      769.46    461.74 o 
   1  17  19      173.76      571.23    430.20 o 
  -6   0  20     1048.58     1057.88    708.66 o 
  -5   0  20      169.45      637.53    546.87 o 
  -4   0  20     2041.98     2411.65    611.59 o 
  -3   0  20     6205.73     7035.85   1041.27 o 
  -2   0  20     4977.67     4499.71    508.89 o 
  -1   0  20       22.34     -343.92    229.28 o 
   0   0  20    11877.75    11817.43   1180.46 o 
   1   0  20      371.26      481.40    256.59 o 
   2   0  20     6724.36     7047.94    715.00 o 
   3   0  20    10800.94    11004.74   1572.40 o 
   4   0  20     2508.41     3382.08    664.64 o 
   5   0  20      901.64     1245.32    549.49 o 
  -6   1  20      455.39        5.69    766.08 o 
  -5   1  20     2815.03     2947.80    504.43 o 
  -4   1  20      318.20     1048.15    369.62 o 
  -3   1  20       57.89     -370.26    246.84 o 
  -2   1  20    11797.34    11013.04    867.66 o 
  -1   1  20     8766.32     8775.98    622.74 o 
   0   1  20     2273.92     2531.39    263.74 o 
   1   1  20     1177.45     1390.18    206.25 o 
   2   1  20     7600.40     7247.32    524.83 o 
   3   1  20      619.04      397.15    293.01 o 
   4   1  20       88.06       24.58    303.77 o 
   5   1  20        5.47     -146.22    346.82 o 
  -6   2  20      752.83     1322.48    562.03 o 
  -5   2  20     1601.35     1569.77    449.62 o 
  -4   2  20      502.97      385.28    318.62 o 
  -3   2  20     2191.10     2940.70    435.44 o 
  -2   2  20     1795.90     1604.29    259.47 o 
  -1   2  20     2214.96     2451.52    307.25 o 
   0   2  20     5551.39     7223.53    520.63 o 
   1   2  20     8496.64     9008.10    626.78 o 
   2   2  20     1268.96     1471.45    206.22 o 
   3   2  20      800.68     1021.31    320.82 o 
   4   2  20     2224.96     2501.65    422.77 o 
   5   2  20      541.16      560.32    351.15 o 
  -6   3  20     1510.93     1352.74    476.86 o 
  -5   3  20     1995.85     2918.76    541.48 o 
  -4   3  20       18.76      124.86    322.81 o 
  -3   3  20     1684.97     1822.04    284.77 o 
  -2   3  20      841.85      742.32    227.11 o 
  -1   3  20     2378.54     2621.21    308.41 o 
   0   3  20    37064.92    38489.79   3478.92 o 
   1   3  20    20977.74    19533.79   1269.28 o 
   2   3  20     3380.31     2829.73    320.75 o 
   3   3  20      267.29      -53.05    210.39 o 
   4   3  20       35.59     -137.85    289.60 o 
   5   3  20      549.15      392.07    363.03 o 
  -6   4  20      125.10      104.31    458.90 o 
  -5   4  20     1995.01     2806.35    506.98 o 
  -4   4  20      182.16      303.20    329.15 o 
  -3   4  20     9271.99     9332.68    761.83 o 
  -2   4  20     1536.61     1123.79    356.72 o 
  -1   4  20        6.86      -11.75    220.72 o 
   0   4  20      506.64      810.17    252.49 o 
   1   4  20      801.25      664.24    184.91 o 
   2   4  20    13899.26    12696.46    989.80 o 
   3   4  20      393.43      506.26    220.79 o 
   4   4  20      318.33      486.74    317.09 o 
   5   4  20      782.05      461.52    361.75 o 
  -6   5  20       68.62      281.31    690.29 o 
  -5   5  20      632.82      458.40    405.65 o 
  -4   5  20     3539.25     3203.11    497.91 o 
  -3   5  20     2195.75     2514.63    259.42 o 
  -2   5  20      325.69      153.16    280.85 o 
  -1   5  20     1842.35     1765.41    283.44 o 
   0   5  20     2661.50     3266.64    354.48 o 
   1   5  20    10447.15     9515.12    761.22 o 
   2   5  20     2499.78     2336.80    294.99 o 
   3   5  20      424.40      264.55    226.29 o 
   4   5  20        9.18      327.63    321.23 o 
   5   5  20      325.33      -52.76    352.56 o 
  -5   6  20       19.93     -497.86    419.48 o 
  -4   6  20      240.28      176.57    371.43 o 
  -3   6  20     1093.90     1237.17    452.06 o 
  -2   6  20     3744.72     3288.72    434.89 o 
  -1   6  20     5505.46     5982.03    633.08 o 
   0   6  20     2507.00     2881.25    339.68 o 
   1   6  20      456.90      648.11    212.64 o 
   2   6  20     1738.40     1559.01    347.80 o 
   3   6  20     1264.91     1063.92    251.10 o 
   4   6  20      269.07      652.57    320.13 o 
  -5   7  20     3671.33     4329.49    971.60 o 
  -4   7  20     1112.37     1434.58    349.44 o 
  -3   7  20     2924.25     2344.72    271.40 o 
  -2   7  20     2604.38     2114.89    411.04 o 
  -1   7  20     8228.28     8770.56    733.30 o 
   0   7  20     1120.43     1387.68    420.34 o 
   1   7  20        6.59     -144.14    589.58 o 
   2   7  20     7150.76     6289.38    682.31 o 
   3   7  20     1216.50      809.54    327.88 o 
   4   7  20      367.29      612.23    351.99 o 
  -5   8  20       52.75      279.86    339.24 o 
  -4   8  20      952.96     1159.27    300.17 o 
  -3   8  20       69.99     -295.22    240.02 o 
  -2   8  20     4584.28     4366.06    363.00 o 
  -1   8  20      754.63      946.62    267.36 o 
   0   8  20        2.09     -196.76    208.84 o 
   1   8  20     1360.08     1376.17    345.78 o 
   2   8  20     2292.22     2335.23    385.55 o 
   3   8  20     4639.72     3860.08    513.68 o 
   4   8  20     2009.88     1373.30    623.83 o 
  -5   9  20        7.75      282.32    356.37 o 
  -4   9  20        5.99     -491.56    327.71 o 
  -3   9  20     2096.20     2175.83    390.12 o 
  -2   9  20     2272.38     2458.35    667.32 o 
  -1   9  20     7560.43     8215.41    828.84 o 
   0   9  20    17612.33    22797.70   3107.19 o 
   1   9  20      199.62      139.81    288.45 o 
   2   9  20       52.22     -125.83    431.72 o 
   3   9  20        9.36      -75.99    510.29 o 
   4   9  20      255.03      144.70    352.11 o 
  -5  10  20        4.05      139.48    363.55 o 
  -4  10  20        1.87      -53.59    344.04 o 
  -3  10  20     4195.92     3983.47    537.58 o 
  -2  10  20      262.45     -185.53    211.49 o 
  -1  10  20      422.26      485.65    307.24 o 
   0  10  20      212.67       72.17    238.12 o 
   1  10  20    10726.19    11354.15   1578.52 o 
   2  10  20       31.95      -37.94    322.80 o 
   3  10  20        0.68      -89.32    306.12 o 
   4  10  20     3670.69     3571.25    522.48 o 
  -5  11  20      463.48      358.90    451.77 o 
  -4  11  20       44.50      -58.86    291.66 o 
  -3  11  20     2673.77     2290.85    355.66 o 
  -2  11  20       44.49      -60.66    367.50 o 
  -1  11  20     1487.05     1766.67    296.09 o 
   0  11  20     4658.41     6319.00   2419.23 o 
   1  11  20    12771.10    13929.91   1929.35 o 
   2  11  20      430.67      564.39    353.55 o 
   3  11  20      133.13       82.70    356.63 o 
  -4  12  20      543.88      426.11    337.16 o 
  -3  12  20     1532.02     1259.36    357.08 o 
  -2  12  20      650.74      203.68    233.20 o 
  -1  12  20       58.12      236.83    224.23 o 
   0  12  20      155.06       21.23    330.39 o 
   1  12  20      931.47     1183.69    395.44 o 
   2  12  20     2894.08     3495.55    508.71 o 
   3  12  20      412.00      424.73    351.17 o 
  -4  13  20     3124.24     3015.60    539.59 o 
  -3  13  20       66.14     -249.02    496.05 o 
  -2  13  20     2188.18     2774.33    338.00 o 
  -1  13  20     8649.18     9630.47    687.45 o 
   0  13  20      270.33      476.44    464.96 o 
   1  13  20      150.67      481.85    631.26 o 
   2  13  20      526.61      402.67    384.82 o 
   3  13  20      455.10      711.16    374.70 o 
  -3  14  20      316.82     -173.24    423.41 o 
  -2  14  20     2804.24     2538.59    341.79 o 
  -1  14  20     2356.73     2600.40    330.96 o 
   0  14  20     2923.65     4190.74    597.75 o 
   1  14  20     1612.54     2030.18    996.67 o 
   2  14  20      304.66      472.73    397.64 o 
  -3  15  20      456.00     -249.52    534.07 o 
  -2  15  20        5.83     -227.12    332.99 o 
  -1  15  20     1195.31     1240.25    300.87 o 
   0  15  20     5030.24     6227.64   1683.17 o 
   1  15  20      471.55      422.13    485.07 o 
   2  15  20      167.07      573.11    400.15 o 
  -2  16  20      131.64       92.65    313.23 o 
  -1  16  20     1226.02     1136.54    482.78 o 
   0  16  20      569.78      733.64    430.08 o 
   1  16  20      741.36      861.47    556.78 o 
  -1  17  20      493.78      195.08    473.52 o 
   0  17  20     1058.19     1722.74    512.99 o 
  -6   1  21      561.99      905.35    471.20 o 
  -5   1  21     4203.67     4929.29    667.05 o 
  -4   1  21     1390.40     1415.22    398.62 o 
  -3   1  21    11093.20     9922.79    988.95 o 
  -2   1  21      602.81      470.24    223.81 o 
  -1   1  21     8191.76     8645.83    815.50 o 
   0   1  21      118.26      210.53    179.95 o 
   1   1  21      927.43      858.44    200.62 o 
   2   1  21      786.63      865.83    200.74 o 
   3   1  21     4802.45     4826.17    589.68 o 
   4   1  21       23.85      200.74    304.85 o 
   5   1  21      163.78      303.88    379.62 o 
  -6   2  21      930.56      403.42    467.72 o 
  -5   2  21     6490.52     7841.71    878.39 o 
  -4   2  21     1712.69     2078.14    430.68 o 
  -3   2  21      188.27      419.83    300.93 o 
  -2   2  21     4592.28     4977.10    554.18 o 
  -1   2  21      109.29     -111.97    218.14 o 
   0   2  21     1888.97     2308.73    288.09 o 
   1   2  21    10656.27     9971.30    690.33 o 
   2   2  21     3963.21     4135.98    418.74 o 
   3   2  21      518.24      206.49    310.47 o 
   4   2  21     1774.61     1608.28    402.40 o 
   5   2  21      110.29      -26.94    339.18 o 
  -6   3  21       19.88     -396.42    448.64 o 
  -5   3  21      561.18      720.71    408.19 o 
  -4   3  21      425.42      300.38    455.19 o 
  -3   3  21     1862.16     1730.95    291.72 o 
  -2   3  21     2736.95     2465.05    421.04 o 
  -1   3  21     1341.58     1423.76    260.04 o 
   0   3  21      739.66     1171.74    241.11 o 
   1   3  21      322.73      506.88    190.39 o 
   2   3  21     1201.33      822.81    236.51 o 
   3   3  21        3.06     -192.09    312.52 o 
   4   3  21       31.99      411.66    352.09 o 
  -5   4  21      775.94     1299.71    591.91 o 
  -4   4  21        3.35       21.82    346.02 o 
  -3   4  21      583.91      468.91    251.31 o 
  -2   4  21     1587.52     1627.76    473.00 o 
  -1   4  21     1786.90     1540.10    270.12 o 
   0   4  21     2602.83     2748.51    327.84 o 
   1   4  21     2965.42     2979.79    334.33 o 
   2   4  21       12.17      103.71    222.94 o 
   3   4  21      950.66      760.60    251.27 o 
   4   4  21        3.83     -206.80    318.41 o 
  -5   5  21      499.38      764.65    419.10 o 
  -4   5  21     1824.78     1519.84    427.28 o 
  -3   5  21        7.66      -38.46    241.93 o 
  -2   5  21        3.44     -478.78    319.19 o 
  -1   5  21      698.34     1221.11    267.37 o 
   0   5  21      145.67     -244.00    223.29 o 
   1   5  21     1835.93     1953.54    278.64 o 
   2   5  21      346.91      126.84    265.28 o 
   3   5  21     1218.47     1051.93    264.33 o 
   4   5  21        9.65     -144.10    307.24 o 
  -5   6  21     2939.47     3517.67    575.32 o 
  -4   6  21      183.70      629.52    380.72 o 
  -3   6  21      343.69      272.06    196.76 o 
  -2   6  21      126.76     -144.63    309.35 o 
  -1   6  21      349.63      556.00    242.18 o 
   0   6  21      967.35     1026.21    264.02 o 
   1   6  21      520.75      593.62    228.89 o 
   2   6  21      287.40      335.16    277.99 o 
   3   6  21     1610.41     1906.42    303.02 o 
   4   6  21        9.52      -66.51    324.31 o 
  -5   7  21     1948.33     2133.76    519.05 o 
  -4   7  21        1.89     -323.48    371.66 o 
  -3   7  21     2008.62     2154.61    379.08 o 
  -2   7  21      960.47      957.02    313.76 o 
  -1   7  21    10867.37    11593.00   1341.13 o 
   0   7  21      499.20      510.72    292.98 o 
   1   7  21     1838.56     2041.53    753.11 o 
   2   7  21       14.56      242.72    312.91 o 
   3   7  21      259.86      941.70    344.24 o 
   4   7  21       14.17      188.02    594.68 o 
  -5   8  21      838.25     1468.44    573.79 o 
  -4   8  21     1049.53     1217.37    306.13 o 
  -3   8  21     1237.59      948.94    245.83 o 
  -2   8  21      101.38     -199.14    191.49 o 
  -1   8  21     1851.56     2136.50    385.26 o 
   0   8  21      156.66      -12.52    242.25 o 
   1   8  21     1053.34     1389.81    340.87 o 
   2   8  21     1327.20     1375.35    363.04 o 
   3   8  21     2386.07     1791.14    396.26 o 
   4   8  21     2604.55     1436.55    662.31 o 
  -5   9  21     1148.52     1970.19    579.36 o 
  -4   9  21       24.99     -348.05    334.75 o 
  -3   9  21    12910.92    12615.78   1275.48 o 
  -2   9  21       21.71     -291.65    205.07 o 
  -1   9  21     4113.74     5274.85    978.01 o 
   0   9  21     1341.96     1617.86    301.47 o 
   1   9  21       73.17      -22.73    298.68 o 
   2   9  21       73.03      108.02    308.74 o 
   3   9  21     1561.76     1242.30    354.99 o 
   4   9  21     1624.84     1756.59    415.31 o 
  -5  10  21      342.52      209.74    357.89 o 
  -4  10  21      177.92      406.57    311.08 o 
  -3  10  21       45.96     -364.75    733.15 o 
  -2  10  21     1267.79      641.05    389.33 o 
  -1  10  21      247.86      192.30    272.27 o 
   0  10  21      548.90      774.95    277.37 o 
   1  10  21     1569.89     1608.33    703.70 o 
   2  10  21      277.09      143.15    314.34 o 
   3  10  21        2.88     -109.08    344.37 o 
  -4  11  21     2342.56     2747.23    399.54 o 
  -3  11  21     1003.79      954.87    473.86 o 
  -2  11  21      251.99     -136.76    270.43 o 
  -1  11  21     1768.48     2444.87    458.87 o 
   0  11  21       55.91      -53.04    568.73 o 
   1  11  21      200.08      332.87    368.41 o 
   2  11  21        2.80      505.08    339.59 o 
   3  11  21      511.85      368.16    344.75 o 
  -4  12  21      525.13      816.22    336.45 o 
  -3  12  21       10.89      -62.06    290.29 o 
  -2  12  21      208.69      164.04    247.38 o 
  -1  12  21     5369.87     5937.74    822.66 o 
   0  12  21        8.11      407.48    362.81 o 
   1  12  21     7031.24     8928.85   2276.54 o 
   2  12  21       12.46       33.58    323.40 o 
   3  12  21      385.20      303.15    367.19 o 
  -4  13  21       97.23      148.46    345.19 o 
  -3  13  21       68.04     -263.13    475.64 o 
  -2  13  21      149.57      -11.68    248.27 o 
  -1  13  21     2660.16     2830.22    454.78 o 
   0  13  21      478.55      847.88    563.34 o 
   1  13  21     1620.97     2039.03    438.24 o 
   2  13  21      146.38      -71.38    362.18 o 
  -3  14  21      155.87     -517.27    502.30 o 
  -2  14  21      616.69      637.83    279.58 o 
  -1  14  21     5320.03     5794.38    577.96 o 
   0  14  21     1766.80     2860.24   1473.58 o 
   1  14  21      223.26      254.64    386.25 o 
   2  14  21       55.34      304.02    385.24 o 
  -2  15  21       23.57     -354.98    333.53 o 
  -1  15  21       12.60       -3.65    425.41 o 
   0  15  21       12.87      630.76    547.60 o 
   1  15  21       89.65      490.74    454.02 o 
  -2  16  21      950.93      814.34    503.18 o 
  -1  16  21      130.05      206.86    437.62 o 
   0  16  21      358.56      253.77    429.16 o 
  -5   0  22     1272.22     1654.02    648.61 o 
  -4   0  22      162.68     -127.39    507.52 o 
  -3   0  22     2285.70     2644.57    599.63 o 
  -2   0  22     3106.86     3304.83    637.82 o 
  -1   0  22    12543.63    12190.79   1191.68 o 
   0   0  22     7936.77     7958.76    821.07 o 
   1   0  22     7792.96     6896.56    724.45 o 
   2   0  22     6807.49     6161.82    655.20 o 
   3   0  22     6978.82     6513.76   1052.93 o 
   4   0  22     1316.65     1508.27    538.12 o 
  -5   1  22     3813.62     4460.11    642.81 o 
  -4   1  22      759.23      894.27    386.34 o 
  -3   1  22       28.26      203.95    306.10 o 
  -2   1  22     1393.00     1216.63    267.70 o 
  -1   1  22     1528.37     1650.62    293.22 o 
   0   1  22     1642.11     2345.75    411.67 o 
   1   1  22       66.74      -55.89    187.48 o 
   2   1  22     2900.00     2842.70    336.08 o 
   3   1  22       40.15      330.87    339.09 o 
   4   1  22       78.08      390.62    404.91 o 
  -5   2  22      971.79     1324.82    622.08 o 
  -4   2  22     1046.60      948.08    701.37 o 
  -3   2  22     3993.71     3849.02    512.72 o 
  -2   2  22     3195.85     3164.52    557.19 o 
  -1   2  22     5471.89     5675.34    521.64 o 
   0   2  22     1887.62     1695.10    338.59 o 
   1   2  22      284.42      241.19    190.05 o 
   2   2  22     6385.37     6990.34    599.63 o 
   3   2  22    12495.66    11456.73   1159.66 o 
   4   2  22     3137.40     2004.80    430.67 o 
  -5   3  22      940.56     1303.03    484.34 o 
  -4   3  22       62.22       27.37    334.81 o 
  -3   3  22      738.38      511.67    256.68 o 
  -2   3  22     2575.57     2387.09    527.98 o 
  -1   3  22      499.27      324.80    353.66 o 
   0   3  22     9364.41     9106.59   1168.30 o 
   1   3  22    26189.24    25335.86   1875.15 o 
   2   3  22      262.73      -38.63    231.40 o 
   3   3  22      231.59     -265.40    301.87 o 
   4   3  22      154.88      180.65    413.94 o 
  -5   4  22     1214.07     1199.41    460.53 o 
  -4   4  22     1352.97     1245.15    411.98 o 
  -3   4  22     1092.80     1119.70    293.57 o 
  -2   4  22     1020.40      541.37    487.41 o 
  -1   4  22     1741.16     2088.67    310.60 o 
   0   4  22      368.74      263.87    315.39 o 
   1   4  22    21241.08    20468.60   1537.91 o 
   2   4  22      183.38      304.68    243.23 o 
   3   4  22       19.89      232.00    328.66 o 
   4   4  22     7172.61     6754.91    769.64 o 
  -5   5  22      763.66      922.55    439.24 o 
  -4   5  22     3964.08     3997.12    566.88 o 
  -3   5  22      718.06      339.83    283.65 o 
  -2   5  22     4915.56     4242.00    874.04 o 
  -1   5  22      818.18      634.01    267.40 o 
   0   5  22       98.64      295.05    239.45 o 
   1   5  22     3426.22     3288.15    361.50 o 
   2   5  22      476.53      319.19    285.10 o 
   3   5  22      326.79      692.47    260.48 o 
   4   5  22       16.16      696.99    353.99 o 
  -5   6  22      101.12      -88.12    408.00 o 
  -4   6  22      370.35     -100.39    389.06 o 
  -3   6  22      275.08      -38.35    286.30 o 
  -2   6  22      168.81     -139.90    361.80 o 
  -1   6  22     5348.55     6041.49    635.83 o 
   0   6  22     3779.66     4315.43    636.95 o 
   1   6  22       16.76     -164.51    297.53 o 
   2   6  22     4054.10     3919.77    507.74 o 
   3   6  22    12808.59    12321.93   1219.32 o 
   4   6  22      837.86     1167.12    405.14 o 
  -5   7  22     1093.99     1321.63    522.67 o 
  -4   7  22     1742.17     1681.37    688.40 o 
  -3   7  22      689.36      210.33    322.62 o 
  -2   7  22      351.46      337.03    465.98 o 
  -1   7  22     1989.39     1973.67    327.77 o 
   0   7  22     4377.21     6006.57    819.23 o 
   1   7  22       77.17      260.86    304.74 o 
   2   7  22      947.24      828.23    320.20 o 
   3   7  22      967.60      625.86    503.58 o 
   4   7  22      275.67      -85.70    615.37 o 
  -5   8  22      378.27      321.24    700.79 o 
  -4   8  22      196.17      691.30    418.90 o 
  -3   8  22      559.89      145.04    353.77 o 
  -2   8  22     1044.78      548.37    486.02 o 
  -1   8  22    12040.53    12870.85   1344.95 o 
   0   8  22        7.51      -40.24    246.25 o 
   1   8  22     3319.63     4440.43    557.93 o 
   2   8  22     5307.17     4631.87    571.36 o 
   3   8  22     3657.26     3400.21    494.90 o 
   4   8  22     2521.52     1884.31    696.71 o 
  -5   9  22      539.47      326.78    531.81 o 
  -4   9  22      444.15      224.37    330.72 o 
  -3   9  22      121.64     -146.32    379.77 o 
  -2   9  22      277.23     -117.57    221.00 o 
  -1   9  22      978.44     1585.66    318.17 o 
   0   9  22     4796.93     5514.74    951.21 o 
   1   9  22     4283.72     4194.74    547.29 o 
   2   9  22      461.36      120.96    336.87 o 
   3   9  22      181.44       50.88    356.76 o 
  -4  10  22     1153.58     1629.22    543.55 o 
  -3  10  22     7551.26     7287.09    909.59 o 
  -2  10  22     1203.99      631.65    424.40 o 
  -1  10  22     4954.71     5791.30    572.92 o 
   0  10  22      187.08      -17.56    262.11 o 
   1  10  22       16.39      393.76    450.09 o 
   2  10  22      997.24      569.33    336.56 o 
   3  10  22      979.01      451.89    369.12 o 
  -4  11  22      460.46      519.15    318.85 o 
  -3  11  22       10.67       84.13    411.08 o 
  -2  11  22        2.21     -167.46    375.05 o 
  -1  11  22       75.47      169.54    291.36 o 
   0  11  22       32.37      -16.70    374.08 o 
   1  11  22     5495.92     6711.40   1007.75 o 
   2  11  22        9.67     -267.84    336.05 o 
   3  11  22       51.35     -563.96    375.97 o 
  -4  12  22     1426.56     1849.81    376.17 o 
  -3  12  22      498.66      499.20    557.17 o 
  -2  12  22        8.95       15.29    471.88 o 
  -1  12  22      670.90     1166.13    304.84 o 
   0  12  22       65.06      334.67    364.04 o 
   1  12  22     9707.05     9967.69   2456.83 o 
   2  12  22      316.25      586.19    398.38 o 
  -3  13  22       44.59     -246.25    557.77 o 
  -2  13  22      766.13      576.66    283.25 o 
  -1  13  22     2054.58     2819.03    644.46 o 
   0  13  22        5.15      141.35    383.95 o 
   1  13  22      307.85      603.81    380.63 o 
   2  13  22      364.75      151.38    382.12 o 
  -3  14  22      162.56     -149.06    505.83 o 
  -2  14  22      568.27      179.09    498.22 o 
  -1  14  22      291.01      137.86    400.24 o 
   0  14  22       49.30     -144.58    409.87 o 
   1  14  22       68.71      381.41    389.73 o 
  -2  15  22     1430.30     1080.47    339.34 o 
  -1  15  22        0.03     -339.47    780.95 o 
   0  15  22     2358.02     2179.12    521.71 o 
   1  15  22       43.94      425.02    432.58 o 
  -5   1  23       74.05      301.66    435.59 o 
  -4   1  23     1756.45     2081.90    610.71 o 
  -3   1  23        6.31       81.11    319.01 o 
  -2   1  23      417.07      289.20    302.83 o 
  -1   1  23     8770.42     9124.97    753.78 o 
   0   1  23      106.46      121.04    220.87 o 
   1   1  23      814.87      673.74    203.11 o 
   2   1  23      216.00      260.56    381.05 o 
   3   1  23     2069.55     2359.10    440.74 o 
   4   1  23      774.58      791.24    784.45 o 
  -5   2  23        0.84       18.17    411.98 o 
  -4   2  23      972.76     2365.31    471.99 o 
  -3   2  23       86.52      227.27    327.20 o 
  -2   2  23     1545.80     1142.92    769.36 o 
  -1   2  23     4572.16     5635.41    525.33 o 
   0   2  23      896.51     1237.02    269.23 o 
   1   2  23    10773.19    10050.44    711.58 o 
   2   2  23       51.09      296.56    256.18 o 
   3   2  23      313.50        8.96    331.56 o 
   4   2  23      181.79      402.70    384.16 o 
  -5   3  23     1466.55     1952.38    525.95 o 
  -4   3  23        5.39     -175.89    372.31 o 
  -3   3  23       12.48     -151.78    260.18 o 
  -2   3  23     2846.22     2527.95    556.20 o 
  -1   3  23     1094.27     1470.32    299.32 o 
   0   3  23      612.02     1062.18    378.16 o 
   1   3  23      916.92     1232.31    270.33 o 
   2   3  23        3.92       55.85    274.80 o 
   3   3  23     1808.17     2190.91    446.54 o 
   4   3  23      219.11      541.64    367.21 o 
  -5   4  23      538.02      343.27    464.95 o 
  -4   4  23      115.77      425.20    383.63 o 
  -3   4  23       39.22     -294.53    270.81 o 
  -2   4  23      131.47     -381.46    436.89 o 
  -1   4  23      596.89      952.34    307.75 o 
   0   4  23     1018.36     1157.97    323.64 o 
   1   4  23     1249.92     1335.91    270.91 o 
   2   4  23     1072.60      886.94    334.73 o 
   3   4  23      106.33      506.46    358.72 o 
   4   4  23      196.65      468.18    389.56 o 
  -5   5  23     1267.42     1988.65    526.45 o 
  -4   5  23     1732.83     2139.23    479.06 o 
  -3   5  23      778.24      279.44    486.97 o 
  -2   5  23      199.69     -105.99    382.68 o 
  -1   5  23    11152.27    12121.69    972.72 o 
   0   5  23     3081.58     3822.11    611.48 o 
   1   5  23     2471.41     2627.47    335.73 o 
   2   5  23     1231.44     1202.49    355.18 o 
   3   5  23     1514.25     1301.25    382.93 o 
   4   5  23      276.27      609.65    472.39 o 
  -5   6  23      286.26      513.46    440.67 o 
  -4   6  23      382.97      665.29    660.27 o 
  -3   6  23       81.81     -105.74    293.19 o 
  -2   6  23     3330.75     2682.79   1103.13 o 
  -1   6  23     3178.70     3490.63    409.55 o 
   0   6  23     2739.70     3463.58    684.04 o 
   1   6  23      357.04      168.64    309.86 o 
   2   6  23       27.88     -144.41    321.55 o 
   3   6  23        7.95      148.34    348.52 o 
   4   6  23      319.54      455.63    644.53 o 
  -5   7  23       13.55     -154.39    431.79 o 
  -4   7  23      442.49      593.07    402.60 o 
  -3   7  23      495.33      268.87    543.81 o 
  -2   7  23      326.60     -240.59    544.68 o 
  -1   7  23     4710.73     4919.48    553.86 o 
   0   7  23      852.55     1746.03    382.82 o 
   1   7  23        7.20       25.14    307.80 o 
   2   7  23        6.05     -238.23    303.39 o 
   3   7  23      359.98       91.26    365.41 o 
  -4   8  23      108.69      304.04    425.06 o 
  -3   8  23     2068.71     2312.32   1109.23 o 
  -2   8  23     3375.06     3056.95    314.89 o 
  -1   8  23     1408.49     2141.18    384.69 o 
   0   8  23     2900.99     3807.88    661.51 o 
   1   8  23     5005.54     6237.78   1068.52 o 
   2   8  23     1117.28     1148.60    378.94 o 
   3   8  23      105.56      683.32    384.06 o 
  -4   9  23      434.04      784.62    599.49 o 
  -3   9  23     1429.94      910.24    416.00 o 
  -2   9  23     4120.36     4832.45    409.43 o 
  -1   9  23     5999.46     6213.89    596.67 o 
   0   9  23      223.23      210.63    429.88 o 
   1   9  23      461.03      844.05    550.95 o 
   2   9  23      584.52     1081.24    589.87 o 
   3   9  23       12.95      395.10    670.03 o 
  -4  10  23      164.48      165.80    751.80 o 
  -3  10  23     3420.47     2774.46    774.49 o 
  -2  10  23       25.67     -370.54    398.42 o 
  -1  10  23     1181.23     1113.06    488.34 o 
   0  10  23     1646.82     2311.28    532.73 o 
   1  10  23        9.58     -154.21    350.80 o 
   2  10  23      734.09      717.35    379.75 o 
   3  10  23       14.55      106.24    378.05 o 
  -4  11  23      130.92       34.89    310.30 o 
  -3  11  23       92.83      231.32    353.20 o 
  -2  11  23     1473.07     1591.11    341.43 o 
  -1  11  23     1395.81      890.62    478.34 o 
   0  11  23     2381.68     2784.56    491.22 o 
   1  11  23        3.17       89.32    384.84 o 
   2  11  23      350.42      384.32    386.13 o 
  -3  12  23      605.07      630.01    486.60 o 
  -2  12  23        1.53       22.69    399.93 o 
  -1  12  23       84.96      369.39    297.18 o 
   0  12  23      716.09      873.38    569.32 o 
   1  12  23      483.31      840.53    588.12 o 
   2  12  23     1626.95     1599.38    455.78 o 
  -3  13  23      202.82     -316.75    468.02 o 
  -2  13  23       72.17     -227.24    309.13 o 
  -1  13  23     3738.36     4353.45    497.73 o 
   0  13  23        1.27      133.91    406.41 o 
   1  13  23     2955.08     3820.32    990.84 o 
   2  13  23      679.31      936.04    410.74 o 
  -2  14  23       66.13       -1.52    290.30 o 
  -1  14  23      242.77      982.11    523.84 o 
   0  14  23     1562.25     1699.67    456.36 o 
   1  14  23        3.36      287.66    464.37 o 
  -1  15  23      378.90      432.28    655.02 o 
   0  15  23      313.99      900.46    451.48 o 
  -5   0  24      142.31       13.12    601.97 o 
  -4   0  24     1562.35     2605.21    690.88 o 
  -3   0  24        6.13      153.92    486.53 o 
  -2   0  24     3008.36     2795.28    629.95 o 
  -1   0  24     5497.15     5604.54    888.23 o 
   0   0  24     4126.39     5351.43   1756.63 o 
   1   0  24       26.16      193.62    292.87 o 
   2   0  24     2234.35     2521.84    664.35 o 
   3   0  24     5419.50     5468.70    971.02 o 
   4   0  24     1194.93     1710.86    614.50 o 
  -5   1  24      482.06      670.67    472.11 o 
  -4   1  24     6596.14     7303.91    824.61 o 
  -3   1  24       53.33     -120.05    336.69 o 
  -2   1  24     2983.55     3552.90    509.65 o 
  -1   1  24      881.96      727.57    310.61 o 
   0   1  24      740.23      706.93    268.21 o 
   1   1  24      989.59      885.00    232.02 o 
   2   1  24       10.55      385.85    271.76 o 
   3   1  24      149.69       95.09    362.13 o 
   4   1  24      786.68      817.17    422.66 o 
  -5   2  24      380.55      172.36    516.26 o 
  -4   2  24     3014.35     2820.54    538.55 o 
  -3   2  24      724.07      500.68    367.51 o 
  -2   2  24     2080.48     2794.59    444.60 o 
  -1   2  24      645.32      576.81    271.31 o 
   0   2  24     6289.03     7718.71    845.43 o 
   1   2  24      902.46     1020.52    254.70 o 
   2   2  24      564.00      907.53    281.78 o 
   3   2  24     1613.90     2050.38    443.55 o 
   4   2  24     6113.50     5515.74    700.28 o 
  -5   3  24     1246.40     1871.10    521.57 o 
  -4   3  24      590.19      357.54    413.75 o 
  -3   3  24     2722.64     2459.63    479.85 o 
  -2   3  24        8.17     -369.80    416.69 o 
  -1   3  24     7812.21     8791.54    743.03 o 
   0   3  24       61.94        9.40    252.83 o 
   1   3  24       45.05       58.51    237.67 o 
   2   3  24      100.85       65.99    304.74 o 
   3   3  24        5.92     -321.43    349.39 o 
   4   3  24      877.90      640.83    406.00 o 
  -5   4  24        1.89      -82.81    456.18 o 
  -4   4  24     4376.36     5785.61    719.12 o 
  -3   4  24      822.81      660.54    307.77 o 
  -2   4  24     8994.24     8944.17   1528.07 o 
  -1   4  24      985.58      942.39    289.64 o 
   0   4  24      221.82      224.57    272.70 o 
   1   4  24     2827.45     3024.72    359.08 o 
   2   4  24      444.19      507.46    389.16 o 
   3   4  24      765.85      437.55    563.78 o 
   4   4  24     1985.74     1045.86    396.36 o 
  -5   5  24     1525.92     1342.82    487.65 o 
  -4   5  24       39.94      310.11    409.39 o 
  -3   5  24     3912.37     3622.04    444.30 o 
  -2   5  24       76.21     -415.85    351.42 o 
  -1   5  24     1544.28     1397.33    316.13 o 
   0   5  24      573.82      453.75    273.91 o 
   1   5  24      275.08      -48.67    330.86 o 
   2   5  24      482.58      256.48    338.69 o 
   3   5  24       66.68      112.23    613.04 o 
  -5   6  24        4.94     -125.60    454.59 o 
  -4   6  24     3587.90     3867.24    608.87 o 
  -3   6  24       31.59     -441.66    336.06 o 
  -2   6  24      608.18      389.51    541.76 o 
  -1   6  24    12275.53    13701.48   1460.62 o 
   0   6  24     1585.85     2495.93    486.06 o 
   1   6  24      262.04      -83.77    317.77 o 
   2   6  24     2931.62     2366.18    442.45 o 
   3   6  24     3493.72     3051.09    629.22 o 
  -4   7  24     7312.99     7646.45    895.06 o 
  -3   7  24       26.52     -407.32    454.60 o 
  -2   7  24     3121.99     2825.43    404.53 o 
  -1   7  24     4080.11     5403.83    769.65 o 
   0   7  24     1370.16     2078.70    383.73 o 
   1   7  24      300.66     -261.33    342.18 o 
   2   7  24        0.44     -203.27    347.16 o 
   3   7  24      185.70      467.13    384.62 o 
  -4   8  24      684.52     1146.23    468.15 o 
  -3   8  24      286.70     -613.42    855.04 o 
  -2   8  24     1866.67     1594.94    349.98 o 
  -1   8  24      410.05      166.71    320.19 o 
   0   8  24     2448.39     2914.76    430.32 o 
   1   8  24     2131.15     2137.52    440.39 o 
   2   8  24      186.59      409.37    376.99 o 
   3   8  24     4653.13     3897.67    576.09 o 
  -4   9  24     1344.64      980.80    452.38 o 
  -3   9  24     1328.42      527.06   1025.76 o 
  -2   9  24     1488.77     1346.57    270.05 o 
  -1   9  24     1948.51     2581.79    497.00 o 
   0   9  24     1175.92     1805.26    350.63 o 
   1   9  24      910.37     1470.71    434.49 o 
   2   9  24      328.69      159.22    337.93 o 
   3   9  24      223.40      501.33    403.13 o 
  -4  10  24      469.17       81.33    708.95 o 
  -3  10  24      736.04       -7.70    649.61 o 
  -2  10  24      394.21     -245.83    272.97 o 
  -1  10  24        5.93      178.47    295.56 o 
   0  10  24      442.14      718.82    383.40 o 
   1  10  24     2566.60     3793.55   1235.85 o 
   2  10  24       12.52      134.33    497.75 o 
  -3  11  24     4719.39     4572.25   1115.51 o 
  -2  11  24      144.84     -227.67    403.93 o 
  -1  11  24      266.63     -101.38    392.07 o 
   0  11  24      977.60     1214.33    431.30 o 
   1  11  24      559.28     1101.54   1039.37 o 
   2  11  24      799.28      908.21    703.99 o 
  -3  12  24        4.99     -257.59    287.18 o 
  -2  12  24     3515.71     4138.94    638.27 o 
  -1  12  24     1084.43     1207.53    319.31 o 
   0  12  24      638.21     1216.27    438.03 o 
   1  12  24      207.18      647.46    421.02 o 
   2  12  24      806.24      812.13    405.69 o 
  -2  13  24       10.35     -146.99    379.06 o 
  -1  13  24      100.12       64.99    316.63 o 
   0  13  24      281.24      135.77    428.75 o 
   1  13  24        4.85      167.00    406.14 o 
  -1  14  24      971.88     1299.95   1135.43 o 
   0  14  24      641.04     1012.87    469.33 o 
  -5   1  25       13.79     -261.98    465.82 o 
  -4   1  25      382.50      127.74    753.55 o 
  -3   1  25     2626.32     3134.45    520.46 o 
  -2   1  25     1541.05     1828.19    416.60 o 
  -1   1  25     1024.18     1252.06    349.11 o 
   0   1  25     3478.81     4272.68    449.10 o 
   1   1  25      355.52      554.36    267.12 o 
   2   1  25     1159.62     1033.84    299.43 o 
   3   1  25     3737.12     3484.06    859.08 o 
  -5   2  25      194.89      602.07    467.72 o 
  -4   2  25      135.25      108.46    398.89 o 
  -3   2  25      513.55     1177.13    398.13 o 
  -2   2  25     8318.90     9525.32    965.40 o 
  -1   2  25     2379.74     2699.38    497.25 o 
   0   2  25     1074.57     1452.59    384.70 o 
   1   2  25     2757.18     3312.15    390.10 o 
   2   2  25       76.70      -45.80    334.55 o 
   3   2  25      237.26      190.44    398.02 o 
  -5   3  25      156.02      135.15    479.78 o 
  -4   3  25     1927.40     2498.80   1390.64 o 
  -3   3  25      292.24       76.59    396.01 o 
  -2   3  25     4447.43     4010.61    548.15 o 
  -1   3  25      412.84      278.14    296.46 o 
   0   3  25     3148.50     3261.60    450.92 o 
   1   3  25        3.45       92.96    258.57 o 
   2   3  25      150.62      101.40    341.35 o 
   3   3  25       47.77      -11.37    604.59 o 
  -4   4  25      173.85      -63.01    411.47 o 
  -3   4  25       43.25      -89.06    370.71 o 
  -2   4  25     1275.50      664.06    720.90 o 
  -1   4  25      974.36     1600.03    333.49 o 
   0   4  25      480.78      711.79    277.64 o 
   1   4  25      673.59     1133.25    371.54 o 
   2   4  25       77.64      412.57    364.00 o 
   3   4  25       24.72      137.59    552.99 o 
  -4   5  25     1618.32     1673.69    700.06 o 
  -3   5  25     2442.99     2213.21    827.04 o 
  -2   5  25     3921.33     3729.81    766.67 o 
  -1   5  25       11.78       63.76    293.68 o 
   0   5  25     4938.99     6197.05    640.96 o 
   1   5  25      669.37      649.50    371.50 o 
   2   5  25      754.91      616.02    361.55 o 
   3   5  25     1412.49      907.47    618.58 o 
  -4   6  25     1219.71     1423.33    461.58 o 
  -3   6  25      203.34     -151.57    832.14 o 
  -2   6  25       39.22     -452.85    301.90 o 
  -1   6  25     4745.32     5856.09    810.14 o 
   0   6  25       41.32      215.41    348.42 o 
   1   6  25        1.07      395.58    367.93 o 
   2   6  25       33.45      -99.92    359.03 o 
   3   6  25     2465.58     2314.87    773.37 o 
  -4   7  25      150.54      483.47    446.01 o 
  -3   7  25        4.51     -486.41    775.77 o 
  -2   7  25     2950.12     3136.53    532.73 o 
  -1   7  25      641.41      262.80    294.81 o 
   0   7  25     1560.91     1952.31    337.34 o 
   1   7  25        0.80      256.40    364.16 o 
   2   7  25     2448.40     3047.72    510.22 o 
   3   7  25       29.71      712.41    383.35 o 
  -4   8  25     1116.24      982.19    467.93 o 
  -3   8  25        7.29     -275.44    403.35 o 
  -2   8  25      128.55     -127.36    341.29 o 
  -1   8  25     2657.66     3164.34    465.65 o 
   0   8  25       13.72      -69.41    293.20 o 
   1   8  25     3053.78     3444.42    547.41 o 
   2   8  25      432.61      224.13    451.55 o 
  -3   9  25     3388.52     1746.90   1141.70 o 
  -2   9  25        7.81       -2.10    323.79 o 
  -1   9  25      122.47      -13.43    311.58 o 
   0   9  25     4893.95     6141.55   1376.07 o 
   1   9  25      239.62      414.08    364.76 o 
   2   9  25     3691.49     5161.57   1358.87 o 
  -3  10  25      485.79     -142.03    846.44 o 
  -2  10  25      553.31      450.43    259.23 o 
  -1  10  25      347.11      603.94    351.51 o 
   0  10  25     2679.61     3582.30   1082.08 o 
   1  10  25      679.53      549.75    409.04 o 
   2  10  25     1088.90      935.06    430.20 o 
  -3  11  25      444.81     -470.44    629.66 o 
  -2  11  25      116.40      174.30    329.70 o 
  -1  11  25     1440.23     1645.64    376.28 o 
   0  11  25     1507.49     1699.79    499.05 o 
   1  11  25      982.70     1409.35    660.12 o 
  -2  12  25     1736.88     1878.09    317.07 o 
  -1  12  25      280.77      623.02    450.26 o 
   0  12  25     1360.50     1507.52    490.51 o 
   1  12  25      414.76      753.28    450.44 o 
  -1  13  25        6.38     -558.39    725.42 o 
   0  13  25      250.51      168.52    480.70 o 
  -4   0  26     5532.86     6042.68   1110.94 o 
  -3   0  26        5.00     -182.78    519.76 o 
  -2   0  26        6.65     -434.93    515.97 o 
  -1   0  26     2661.90     2406.99    597.88 o 
   0   0  26     8545.05     7991.42   1163.41 o 
   1   0  26     2355.15     2578.10    606.63 o 
   2   0  26     3285.81     2732.02    730.81 o 
   3   0  26     1650.15     1965.35    693.50 o 
  -4   1  26      113.09      441.31    411.62 o 
  -3   1  26     1043.69     1073.39    417.65 o 
  -2   1  26     1168.24     1396.56    400.98 o 
  -1   1  26       82.65      347.78    348.01 o 
   0   1  26        9.96       11.90    304.53 o 
   1   1  26       15.17      431.52    271.06 o 
   2   1  26     1533.34      811.85    606.63 o 
   3   1  26        9.09      -85.44    375.13 o 
  -4   2  26      306.76      400.01    568.00 o 
  -3   2  26       22.61     -545.30    363.54 o 
  -2   2  26     2171.13     2416.33    683.15 o 
  -1   2  26     2755.99     2468.98    627.33 o 
   0   2  26     2530.90     3549.36    430.64 o 
   1   2  26      138.66      174.32    269.47 o 
   2   2  26       43.01      221.00    341.82 o 
   3   2  26       57.43      190.94    623.54 o 
  -4   3  26       39.48      100.46    411.16 o 
  -3   3  26     1809.43     2296.48    487.77 o 
  -2   3  26      189.65      316.55    371.84 o 
  -1   3  26      266.14     -216.99    294.61 o 
   0   3  26      185.43      354.28    279.58 o 
   1   3  26       58.60     -100.72    255.52 o 
   2   3  26       84.51      204.86    366.71 o 
   3   3  26      474.72     -120.39    580.69 o 
  -4   4  26     1725.45     2470.01    705.89 o 
  -3   4  26     7241.12     7109.29    815.96 o 
  -2   4  26     1705.01      320.83    406.31 o 
  -1   4  26     2422.28     3067.70    739.90 o 
   0   4  26      338.40      619.32    299.27 o 
   1   4  26       30.63     -124.56    322.61 o 
   2   4  26       90.76      398.83    365.35 o 
   3   4  26     1388.47     2168.82    763.17 o 
  -4   5  26      164.42     -103.10    414.23 o 
  -3   5  26      569.03      920.75    433.75 o 
  -2   5  26     1748.03     1323.97    405.92 o 
  -1   5  26      485.30      455.46    350.03 o 
   0   5  26      309.75      330.14    293.96 o 
   1   5  26     1826.31     2137.18    427.83 o 
   2   5  26      480.02      630.18    379.02 o 
   3   5  26       52.59      174.91    604.88 o 
  -4   6  26      715.13      928.01    485.07 o 
  -3   6  26      753.03      777.19    504.39 o 
  -2   6  26      147.45     -151.65    455.49 o 
  -1   6  26     2062.36     2067.66    380.51 o 
   0   6  26     4347.05     5732.58    673.30 o 
   1   6  26     5456.26     5549.10   1081.79 o 
   2   6  26       34.99     -502.82    366.64 o 
  -4   7  26     4491.03     4781.26    697.94 o 
  -3   7  26       10.92     -997.61    681.44 o 
  -2   7  26      360.21      505.86    511.45 o 
  -1   7  26       14.92      210.92    303.57 o 
   0   7  26       41.19      693.72    314.45 o 
   1   7  26      335.94      933.52    396.08 o 
   2   7  26      746.10     1160.76    433.76 o 
  -3   8  26      269.56     -750.82   1015.22 o 
  -2   8  26      273.66      380.02    364.55 o 
  -1   8  26     1351.90     1223.93    355.53 o 
   0   8  26     1264.90     2012.22    478.73 o 
   1   8  26        3.82       29.29    359.89 o 
   2   8  26     2831.93     2967.42    521.47 o 
  -3   9  26      108.28      600.27    613.77 o 
  -2   9  26      178.87      -44.67    341.66 o 
  -1   9  26      289.95      444.57    335.75 o 
   0   9  26     2130.95     1882.58   1054.24 o 
   1   9  26     1155.31     1263.19   1060.95 o 
   2   9  26       12.55      381.03    395.82 o 
  -3  10  26        5.53     -900.73    819.56 o 
  -2  10  26     2721.66     2863.13    449.17 o 
  -1  10  26     1778.02     2193.46    468.56 o 
   0  10  26     1224.90     1354.92    482.30 o 
   1  10  26        1.27     -142.55    387.55 o 
  -2  11  26      312.45       53.59    372.97 o 
  -1  11  26      417.24      759.57    371.10 o 
   0  11  26      389.30      463.07    446.81 o 
   1  11  26      215.85      -59.35    771.91 o 
  -1  12  26      779.20     1380.04    515.84 o 
   0  12  26      675.04      634.18    451.07 o 
  -4   1  27     1379.52     1180.18    768.56 o 
  -3   1  27     1517.86     1544.02    485.26 o 
  -2   1  27      903.64     1068.45    667.26 o 
  -1   1  27     3629.68     3939.20    546.67 o 
   0   1  27      570.43      242.58    358.11 o 
   1   1  27     2317.36     2421.79    436.51 o 
   2   1  27      687.13       83.66    591.76 o 
   3   1  27      369.71     1094.61    639.42 o 
  -4   2  27      411.94       26.57    477.49 o 
  -3   2  27      288.95     -435.70    421.61 o 
  -2   2  27        2.98      370.04    389.31 o 
  -1   2  27        5.94     -452.01    331.93 o 
   0   2  27     2385.02     2330.65    580.10 o 
   1   2  27      593.46      307.35    288.51 o 
   2   2  27        6.04      157.71    593.51 o 
  -4   3  27       14.22     -215.83   1154.23 o 
  -3   3  27     3359.73     3880.12    591.37 o 
  -2   3  27      142.61     -373.85    411.76 o 
  -1   3  27     1789.62     2273.68    493.82 o 
   0   3  27      277.54      426.43    295.56 o 
   1   3  27      254.88      259.19    369.08 o 
   2   3  27      704.48     1078.10    409.49 o 
  -4   4  27       40.95      111.93    446.49 o 
  -3   4  27       17.30     -207.18    408.61 o 
  -2   4  27     1187.19      878.66    391.37 o 
  -1   4  27      196.28      299.86    309.82 o 
   0   4  27        3.06      132.37    301.60 o 
   1   4  27       33.05      373.10    371.15 o 
   2   4  27      148.60      229.95    400.68 o 
  -4   5  27     1694.27     1636.67    508.72 o 
  -3   5  27     6241.39     6778.43    804.40 o 
  -2   5  27      339.97     -189.79    334.11 o 
  -1   5  27     1660.96     2429.67    398.70 o 
   0   5  27      236.53      282.46    300.40 o 
   1   5  27      593.27     1247.45    419.04 o 
   2   5  27     2690.57     2051.55    455.89 o 
  -3   6  27      190.98       52.20    413.80 o 
  -2   6  27        6.02     -254.37    640.07 o 
  -1   6  27       65.66     -283.66    307.23 o 
   0   6  27     1530.77     1579.26    353.19 o 
   1   6  27      676.93      941.18    396.75 o 
   2   6  27       12.95     -291.54    399.47 o 
  -3   7  27     1173.02      897.58   1163.79 o 
  -2   7  27      280.23     -265.57    725.29 o 
  -1   7  27     1434.72     1970.01    387.74 o 
   0   7  27      129.46     -183.99    312.64 o 
   1   7  27       74.43      744.37    443.24 o 
   2   7  27      342.98      879.70    426.74 o 
  -3   8  27      714.11      -48.12    677.75 o 
  -2   8  27       50.97     -686.30    566.60 o 
  -1   8  27      168.93        3.88    336.81 o 
   0   8  27       52.15      257.67    403.90 o 
   1   8  27     1294.83     2026.00    676.30 o 
  -2   9  27       34.77     -110.86    543.79 o 
  -1   9  27      837.66     1275.46    372.57 o 
   0   9  27       30.36      -83.53    415.70 o 
   1   9  27      170.02      492.71    448.18 o 
  -2  10  27       36.22     -279.87    688.68 o 
  -1  10  27        9.63       10.06    394.70 o 
   0  10  27     2467.84     3464.94    950.32 o 
  -1  11  27     1034.40      769.04    380.36 o 
  -3   0  28     2645.47     3536.58    822.64 o 
  -2   0  28     3790.33     3240.70    803.11 o 
  -1   0  28      430.75     1228.42    562.32 o 
   0   0  28     1478.49     1202.47    537.83 o 
   1   0  28     4816.64     5530.50    937.20 o 
  -3   1  28      367.76     1360.86    464.02 o 
  -2   1  28       33.62     -266.01    412.26 o 
  -1   1  28      283.68       96.67    373.73 o 
   0   1  28     4261.64     4793.63    610.86 o 
   1   1  28        8.67     -473.28    352.06 o 
   2   1  28     1664.31     1600.97    671.34 o 
  -3   2  28       64.57      153.92    440.12 o 
  -2   2  28      107.43      -42.95    532.44 o 
  -1   2  28     8668.27     9014.23    935.12 o 
   0   2  28     2934.64     3285.12    497.99 o 
   1   2  28     1152.45     1111.23    517.43 o 
   2   2  28      171.54      664.06    597.01 o 
  -3   3  28       27.02      340.16    430.05 o 
  -2   3  28       79.86      -17.08    403.50 o 
  -1   3  28        3.24     -347.84    347.06 o 
   0   3  28     1034.75      967.96    426.04 o 
   1   3  28     4581.17     4732.54    627.71 o 
   2   3  28     2791.32     3250.61    798.15 o 
  -3   4  28       78.52      105.17    431.91 o 
  -2   4  28     2182.01     1875.41    461.87 o 
  -1   4  28       45.29     -304.56    367.15 o 
   0   4  28     3154.55     3261.47    436.69 o 
   1   4  28     5368.24     6432.78    762.29 o 
   2   4  28        4.78      250.18    397.12 o 
  -3   5  28        3.46     -288.29    483.90 o 
  -2   5  28      194.42      -37.16    382.52 o 
  -1   5  28      866.57      984.13    351.60 o 
   0   5  28       19.70     -235.62    323.32 o 
   1   5  28      607.53      319.15    392.09 o 
   2   5  28      868.95      817.75    437.14 o 
  -3   6  28      431.97      693.03    528.51 o 
  -2   6  28      196.56      -86.59    384.01 o 
  -1   6  28     2424.23     1997.33    429.83 o 
   0   6  28      883.60     1464.50    457.80 o 
   1   6  28        8.03     -359.84    407.26 o 
  -2   7  28       64.12     -213.72    365.53 o 
  -1   7  28      205.73      522.93    347.99 o 
   0   7  28     2090.78     2233.15    599.49 o 
   1   7  28        1.99      352.23    432.11 o 
  -2   8  28      146.07     -476.62    688.33 o 
  -1   8  28     1574.53     1748.99    398.84 o 
   0   8  28      384.65      825.07    433.33 o 
   1   8  28     1005.37     1194.05    482.92 o 
  -1   9  28       29.65     -330.91    357.83 o 
   0   9  28      603.52      733.84    725.13 o 
  -3   1  29       39.23      -66.17    455.08 o 
  -2   1  29     3064.77     3927.11    622.52 o 
  -1   1  29      949.50     1404.62    440.76 o 
   0   1  29     1708.17     2158.34    458.38 o 
   1   1  29        4.15       37.02    528.80 o 
  -3   2  29        3.28      334.04    478.72 o 
  -2   2  29      218.28      379.22    426.01 o 
  -1   2  29      127.24      488.05    498.77 o 
   0   2  29     1412.15      871.95    384.18 o 
   1   2  29     1551.19     1102.78    541.04 o 
  -3   3  29     1206.48     1360.80    499.82 o 
  -2   3  29      190.52      556.50    420.68 o 
  -1   3  29      741.41      928.78    420.10 o 
   0   3  29      600.14      736.06    713.18 o 
   1   3  29      153.36      515.86    403.50 o 
  -3   4  29     1109.44      962.21    500.73 o 
  -2   4  29        7.61     -322.62    429.43 o 
  -1   4  29      157.73     -105.55    388.43 o 
   0   4  29        9.70     -363.65    369.79 o 
   1   4  29      280.88      216.26    397.96 o 
  -2   5  29       25.81        9.40    397.27 o 
  -1   5  29      462.98      163.59    409.49 o 
   0   5  29      349.97      817.16    378.74 o 
   1   5  29       96.37      325.02    436.53 o 
  -2   6  29      355.11      -43.43    408.47 o 
  -1   6  29      429.26      428.52    359.04 o 
   0   6  29       76.92      142.83    685.63 o 
  -1   7  29       54.01      234.08    351.11 o 
   0   7  29      151.69      480.54    417.33 o 
  -2   0  30     4808.92     5374.25   1040.69 o 
  -1   0  30      540.73     -267.60    597.59 o 
   0   0  30     1316.17      850.04    570.77 o 
   1   0  30        0.78      -70.84    554.74 o 
  -2   1  30      844.51      763.44    484.71 o 
  -1   1  30        1.23     -595.59    397.06 o 
   0   1  30     1522.67     1656.89    709.53 o 
   1   1  30       78.99      482.16    581.27 o 
  -2   2  30     1226.94     1663.03    501.91 o 
  -1   2  30      290.85      -35.59    395.25 o 
   0   2  30      173.62      291.13    433.18 o 
  -2   3  30       96.79     -376.86    405.04 o 
  -1   3  30      710.96      886.43    455.75 o 
   0   3  30     1246.18     1399.53    456.99 o 
  -2   4  30      376.54       23.27   1189.06 o 
  -1   4  30       33.88      -61.93    739.99 o 
   0   4  30     3552.25     4499.76    748.59 o 
  -1   5  30       68.86       70.49    393.80 o 
   0   5  30       89.50     -684.46    588.26 o 
                                                 
